# Supplementary material for: N-(4-Chloro­phen­yl)-2,4-dimethyl­benzene­sulfonamide
Source: Acta Crystallogr Sect E Struct Rep Online. 2011 Jul 30;67(Pt 8):o2160. doi: 10.1107/S1600536811029795 (PMC3213596; doi:10.1107/S1600536811029795)
Supplement: Supplementary file 2 [file e-67-o2160-Isup2.hkl]

# 
# h,k,l, Fc-squared, Fo-squared, sigma(Fo-squared) and status flag 
# 
data_I
_shelx_title ' S70 P21/C' 
_shelx_refln_list_code          4 
_shelx_F_calc_maximum      190.56 
_exptl_crystal_F_000       616.00 
_reflns_d_resolution_high  0.8001 
 
loop_ 
 _symmetry_equiv_pos_as_xyz 
 'x, y, z' 
 '-x, y+1/2, -z+1/2' 
 '-x, -y, -z' 
 'x, -y-1/2, z-1/2' 
 
_cell_length_a     9.1093 
_cell_length_b     9.9106 
_cell_length_c    16.1420 
_cell_angle_alpha  90.000 
_cell_angle_beta   96.505 
_cell_angle_gamma  90.000 
 
_shelx_F_squared_multiplier     1.000 
 
loop_ 
 _refln_index_h 
 _refln_index_k 
 _refln_index_l 
 _refln_F_squared_calc 
 _refln_F_squared_meas 
 _refln_F_squared_sigma 
 _refln_observed_status 
   2   0   0      600.26      573.94      3.69 o 
   3   0   0     2058.98     2042.51     13.56 o 
   4   0   0      196.32      254.38      3.95 o 
   5   0   0        4.77        1.31      1.56 o 
   6   0   0      342.93      339.75      5.34 o 
   7   0   0        1.04       -1.42      3.23 o 
   8   0   0      874.58      875.32      9.52 o 
   9   0   0      170.04      202.31      5.92 o 
  10   0   0       13.51        6.80      3.80 o 
  11   0   0       12.50        7.66      4.85 o 
   1   1   0     1157.65     1174.21      5.32 o 
   2   1   0      848.65      851.10      7.38 o 
   3   1   0      260.85      247.06      3.01 o 
   4   1   0       48.22       51.47      1.16 o 
   5   1   0      157.50      172.02      1.82 o 
   6   1   0       10.32       11.97      1.98 o 
   7   1   0       22.96       10.49      2.52 o 
   8   1   0      278.47      266.73      5.70 o 
   9   1   0        4.82        4.65      2.66 o 
  10   1   0       23.79       19.76      2.97 o 
  11   1   0        3.05       -0.61      4.18 o 
   0   2   0    12363.22    12000.78     60.19 o 
   1   2   0     1314.02     1351.69      4.65 o 
   2   2   0      126.83      124.47      1.11 o 
   3   2   0     3779.29     3719.66     14.00 o 
   4   2   0      123.03      133.95      1.46 o 
   5   2   0      967.21      984.21      5.09 o 
   6   2   0      183.15      201.48      3.13 o 
   7   2   0        5.64        2.68      2.13 o 
   8   2   0       26.81       28.61      4.39 o 
   9   2   0        2.05       -1.27      3.05 o 
  10   2   0        0.53       -1.56      4.55 o 
  11   2   0        2.85       -4.37      4.37 o 
   1   3   0     1137.74     1058.31      4.75 o 
   2   3   0     1683.04     1763.11      4.14 o 
   3   3   0      324.75      295.58      1.66 o 
   4   3   0      437.55      446.79      2.77 o 
   5   3   0      252.41      299.23      2.40 o 
   6   3   0       56.44       66.57      2.16 o 
   7   3   0      176.12      167.73      4.44 o 
   8   3   0       40.98       35.99      4.33 o 
   9   3   0        1.57        4.03      4.57 o 
  10   3   0        0.59       -4.73      4.73 o 
   0   4   0      110.35      195.78     33.62 o 
   1   4   0     2084.23     2075.09     18.64 o 
   2   4   0       10.53        4.40      0.77 o 
   3   4   0      884.57     1014.75      8.24 o 
   4   4   0     2328.06     2353.30     14.64 o 
   5   4   0      271.50      299.99      5.37 o 
   6   4   0       54.23       45.61      3.70 o 
   7   4   0      560.30      534.57      8.10 o 
   8   4   0       89.01       89.83      4.83 o 
   9   4   0       37.40       37.11      4.68 o 
  10   4   0       21.20       23.72      5.27 o 
   1   5   0      379.31      422.26      3.20 o 
   2   5   0      336.96      357.42      3.76 o 
   3   5   0       99.35      107.07      1.58 o 
   4   5   0       44.67       43.60      1.84 o 
   5   5   0      283.68      295.10      8.58 o 
   6   5   0        2.26        0.03      3.24 o 
   7   5   0       27.76       35.49      4.14 o 
   8   5   0        0.44        6.99      4.03 o 
   9   5   0        3.07       -3.91      4.61 o 
   0   6   0       73.40       90.82      3.30 o 
   1   6   0      254.43      231.42      2.15 o 
   2   6   0      423.35      435.92      4.48 o 
   3   6   0      197.93      187.94      2.91 o 
   4   6   0     1018.67     1026.97     11.07 o 
   5   6   0      305.32      314.30      4.16 o 
   6   6   0      242.26      257.90      6.00 o 
   7   6   0      256.83      254.20      6.58 o 
   8   6   0        6.91        3.76      3.98 o 
   9   6   0       24.54       17.78      4.33 o 
   1   7   0        1.99        5.10      1.99 o 
   2   7   0      446.40      493.74      4.76 o 
   3   7   0      173.43      149.62      2.43 o 
   4   7   0        5.70        2.51      1.82 o 
   5   7   0      562.13      583.07      5.53 o 
   6   7   0       12.39        4.07      2.33 o 
   7   7   0        4.30        2.95      3.41 o 
   8   7   0       22.51       23.31      4.35 o 
   9   7   0        5.59        3.54      4.74 o 
   0   8   0       10.25       10.47      3.38 o 
   1   8   0       55.25       46.62      2.96 o 
   2   8   0      194.43      212.80      4.86 o 
   3   8   0      217.34      200.50      9.42 o 
   4   8   0      105.20      101.99      3.36 o 
   5   8   0      260.20      258.69      5.36 o 
   6   8   0        0.78       -1.79      1.90 o 
   7   8   0        4.95        4.09      4.22 o 
   8   8   0        3.54       10.84      4.71 o 
   1   9   0       24.55       18.43      2.49 o 
   2   9   0      264.65      265.24      4.29 o 
   3   9   0        0.51        1.08      2.35 o 
   4   9   0       71.35       66.56      4.29 o 
   5   9   0       17.02       18.36      7.82 o 
   6   9   0       12.61       -0.66      3.65 o 
   7   9   0        3.06        8.59      4.23 o 
   0  10   0      297.69      230.64      6.68 o 
   1  10   0      141.55      148.81      4.03 o 
   2  10   0      168.88      183.51      7.49 o 
   3  10   0      205.58      175.48      4.16 o 
   4  10   0       76.98       88.55     12.56 o 
   5  10   0       74.64       75.07      5.13 o 
   6  10   0       16.18       22.95      4.60 o 
   1  11   0        0.60        1.93      5.77 o 
   2  11   0       20.06       22.26      4.21 o 
   3  11   0        0.51        3.36      5.07 o 
   4  11   0        7.50       -3.18      3.68 o 
   5  11   0        2.87       22.39      4.17 o 
   0  12   0        3.73       -4.86      4.86 o 
   1  12   0        8.26       12.18      4.60 o 
   2  12   0       27.38       32.49      5.09 o 
 -11   1   1        0.94        1.23      4.21 o 
 -10   1   1       82.08       98.39      4.47 o 
  -9   1   1       26.29       19.27      2.67 o 
  -8   1   1      131.04      121.71      3.43 o 
  -7   1   1     1397.09     1335.51      7.65 o 
  -6   1   1      102.19      107.22      2.65 o 
  -5   1   1       54.70       71.00      1.75 o 
  -4   1   1     3408.16     3378.42     13.32 o 
  -3   1   1      184.96      200.28      2.36 o 
  -2   1   1     2817.15     3072.54      8.36 o 
  -1   1   1     2166.90     2260.37      8.60 o 
   1   1   1     6907.95     7204.87     43.50 o 
   2   1   1      170.88      144.10      1.53 o 
   3   1   1     3528.72     3682.12     11.15 o 
   4   1   1      151.32      176.77      1.69 o 
   5   1   1       37.55       37.90      1.22 o 
   6   1   1      639.26      641.19      4.93 o 
   7   1   1      250.08      239.56      8.43 o 
   8   1   1      146.77      121.17      3.45 o 
   9   1   1       11.98        8.31      2.77 o 
  10   1   1        0.00        2.71      2.79 o 
  11   1   1        4.86       13.57      6.56 o 
 -11   2   1        0.31       -1.36      4.62 o 
 -10   2   1       89.93      103.74      5.55 o 
  -9   2   1      243.09      247.46      4.46 o 
  -8   2   1      134.35      129.57      5.51 o 
  -7   2   1       26.49       26.64      2.47 o 
  -6   2   1      325.67      293.88      3.60 o 
  -5   2   1       43.03       48.83      1.56 o 
  -4   2   1      579.94      580.49      4.60 o 
  -3   2   1        3.47        0.07      0.76 o 
  -2   2   1     2868.39     2947.30     10.76 o 
  -1   2   1      207.74      198.93      3.80 o 
   0   2   1    16671.07    15752.04     48.34 o 
   1   2   1     2080.32     2054.13      9.67 o 
   2   2   1     2273.81     2208.71      4.30 o 
   3   2   1      305.75      248.79      1.79 o 
   4   2   1      227.10      190.57      1.90 o 
   5   2   1      320.76      341.19      5.31 o 
   6   2   1      188.18      189.05      3.04 o 
   7   2   1       90.42       88.68      2.87 o 
   8   2   1      508.15      532.12      7.32 o 
   9   2   1      203.62      197.48      4.23 o 
  10   2   1       49.55       49.45      5.21 o 
  11   2   1       19.62       23.14      4.74 o 
 -11   3   1        7.98        0.73      4.90 o 
 -10   3   1        0.72       16.63      5.17 o 
  -9   3   1        2.01        1.19      4.32 o 
  -8   3   1      284.36      280.66      6.75 o 
  -7   3   1       65.09       59.09      4.43 o 
  -6   3   1       45.14       48.27      2.06 o 
  -5   3   1       54.04       50.41      1.46 o 
  -4   3   1      957.64     1023.14      4.96 o 
  -3   3   1       32.57       54.85      1.18 o 
  -2   3   1        3.23        2.96      0.76 o 
  -1   3   1     1360.48     1392.13      5.68 o 
   0   3   1     2162.53     2168.09      5.65 o 
   1   3   1        4.18        5.33      0.48 o 
   2   3   1     1673.43     1680.07      7.71 o 
   3   3   1      614.86      598.43      3.71 o 
   4   3   1        0.03        0.90      0.87 o 
   5   3   1      376.85      379.77      3.46 o 
   6   3   1      410.03      374.99      7.63 o 
   7   3   1        2.42        1.84      2.15 o 
   8   3   1       28.78       20.93      4.17 o 
   9   3   1        0.18       -3.91      3.91 o 
  10   3   1       91.34       90.79      5.51 o 
 -10   4   1       37.73       43.81      5.29 o 
  -9   4   1       59.89       63.25      5.16 o 
  -8   4   1       48.04       45.89      4.40 o 
  -7   4   1        4.60        4.22      3.66 o 
  -6   4   1      117.41      129.78      4.71 o 
  -5   4   1      187.47      190.79      2.86 o 
  -4   4   1     2026.70     2129.86     10.79 o 
  -3   4   1     1893.37     1950.87      6.03 o 
  -2   4   1      487.99      514.77      3.36 o 
  -1   4   1        1.52        0.73      0.67 o 
   0   4   1      177.17      225.47      1.63 o 
   1   4   1      333.77      399.75      2.84 o 
   2   4   1        4.76        5.11      0.62 o 
   3   4   1      426.14      356.44      2.89 o 
   4   4   1       64.68       64.42      1.09 o 
   5   4   1      514.37      501.51      6.53 o 
   6   4   1      174.00      163.60      4.85 o 
   7   4   1      180.08      165.88      5.54 o 
   8   4   1      231.87      230.70      6.46 o 
   9   4   1       23.17       19.69      4.81 o 
  10   4   1       22.64       27.45      5.49 o 
 -10   5   1        0.63        0.83      5.19 o 
  -9   5   1        5.05        4.75      3.99 o 
  -8   5   1       62.25       54.63      4.47 o 
  -7   5   1        0.49        1.01      3.69 o 
  -6   5   1        7.95        1.92      3.54 o 
  -5   5   1      753.68      731.60      5.65 o 
  -4   5   1        5.01        6.38      1.65 o 
  -3   5   1      130.16      123.51      3.71 o 
  -2   5   1      139.21      159.69      2.31 o 
  -1   5   1        0.64        1.19      1.06 o 
   0   5   1     3401.65     3352.72     13.06 o 
   1   5   1       83.88      121.78      1.52 o 
   2   5   1       89.43       92.82      1.16 o 
   3   5   1      319.06      294.39      3.20 o 
   4   5   1        1.68        1.39      0.96 o 
   5   5   1       22.93       24.72      3.20 o 
   6   5   1        7.67        3.95      3.62 o 
   7   5   1       57.42       51.78      4.47 o 
   8   5   1       62.64       47.17      4.50 o 
   9   5   1        1.50       -4.33      4.59 o 
  10   5   1       22.66       29.02      5.84 o 
  -9   6   1       18.58       19.93      5.00 o 
  -8   6   1        4.41        2.95      4.09 o 
  -7   6   1       48.10       43.24      4.35 o 
  -6   6   1        0.14       -1.23      2.39 o 
  -5   6   1      531.14      546.04      5.46 o 
  -4   6   1      196.66      201.56      3.36 o 
  -3   6   1      320.68      297.55      2.89 o 
  -2   6   1      615.72      591.97      3.71 o 
  -1   6   1      709.08      786.62      9.23 o 
   0   6   1       35.61       51.74      1.41 o 
   1   6   1      407.87      438.43      7.01 o 
   2   6   1       21.23       24.35      1.39 o 
   3   6   1      102.18       96.56      2.00 o 
   4   6   1      825.10      837.30      5.68 o 
   5   6   1      342.48      329.36      9.13 o 
   6   6   1       72.70       70.16      4.39 o 
   7   6   1       36.10       41.92      4.57 o 
   8   6   1        6.92        4.88      4.29 o 
   9   6   1        0.14        2.19      3.96 o 
  -9   7   1        1.45        1.63      4.85 o 
  -8   7   1       30.34       30.00      4.65 o 
  -7   7   1       16.64       16.54      3.94 o 
  -6   7   1        0.21       -2.64      4.11 o 
  -5   7   1      312.07      281.14      4.19 o 
  -4   7   1      104.72       99.07      2.43 o 
  -3   7   1       27.43       24.70      1.72 o 
  -2   7   1        3.23        4.40      1.99 o 
  -1   7   1        0.65        1.07      1.95 o 
   0   7   1       77.69       79.57      2.65 o 
   1   7   1       20.95       20.99      2.21 o 
   2   7   1       27.34       29.06      2.27 o 
   3   7   1      352.24      338.54      4.54 o 
   4   7   1        0.01       -1.71      1.71 o 
   5   7   1       20.46       19.94      1.95 o 
   6   7   1        0.63        1.18      3.26 o 
   7   7   1        2.19        7.21      3.92 o 
   8   7   1        2.44       -0.39      4.44 o 
   9   7   1        1.28        8.19      4.63 o 
  -8   8   1       23.22       26.75      4.77 o 
  -7   8   1       40.29       31.95      4.03 o 
  -6   8   1      121.80      104.41     13.41 o 
  -5   8   1      412.85      396.61      5.31 o 
  -4   8   1       86.51       94.80      3.32 o 
  -3   8   1      205.05      193.53      3.79 o 
  -2   8   1      624.18      662.46      5.88 o 
  -1   8   1      119.63      131.98      8.69 o 
   0   8   1      213.44      195.72      3.69 o 
   1   8   1      595.57      617.16     12.00 o 
   2   8   1     1111.00     1103.35     11.20 o 
   3   8   1     1275.76     1229.62      7.92 o 
   4   8   1      319.29      335.71     10.66 o 
   5   8   1       28.94       21.93      2.57 o 
   6   8   1      152.77      142.69      2.99 o 
   7   8   1       89.59       94.34      5.02 o 
   8   8   1       22.82       30.70      4.69 o 
  -7   9   1       13.86       20.29      3.59 o 
  -6   9   1        9.85        8.10      2.42 o 
  -5   9   1       58.74       56.08      3.00 o 
  -4   9   1      285.48      276.76      4.67 o 
  -3   9   1      118.98      109.70      5.96 o 
  -2   9   1       53.31       58.36      5.02 o 
  -1   9   1        0.67       -0.78      2.51 o 
   0   9   1        7.95        3.25      2.46 o 
   1   9   1        0.89       -2.45      2.45 o 
   2   9   1       83.70       96.53     10.99 o 
   3   9   1       32.83       33.54      2.76 o 
   4   9   1      129.31      104.29      3.44 o 
   5   9   1       13.05       12.46      3.74 o 
   6   9   1        1.57       -3.93      3.93 o 
   7   9   1        0.94        6.04      4.27 o 
  -6  10   1        5.18       13.39      3.11 o 
  -5  10   1        5.84       13.02      2.60 o 
  -4  10   1       19.28       20.94      6.56 o 
  -3  10   1        3.60        2.32      2.86 o 
  -2  10   1      212.06      215.22      4.44 o 
  -1  10   1       78.15       71.19      3.83 o 
   0  10   1       61.98       50.24      3.31 o 
   1  10   1       79.79       92.22      3.49 o 
   2  10   1      206.25      187.77      4.22 o 
   3  10   1       38.05       34.16      4.52 o 
   4  10   1        4.92       11.26      4.13 o 
   5  10   1       98.58       94.37      5.59 o 
   6  10   1        0.13        7.13      4.28 o 
  -5  11   1        5.57       16.85      3.01 o 
  -4  11   1       15.64        5.49      2.75 o 
  -3  11   1        2.56        2.97      4.42 o 
  -2  11   1        2.51       -0.01      3.87 o 
  -1  11   1       52.00       47.20      3.11 o 
   0  11   1        7.49       14.38      3.49 o 
   1  11   1        0.00        0.47      2.57 o 
   2  11   1        1.84       -3.26      4.53 o 
   3  11   1       12.95       22.35      4.90 o 
   4  11   1       30.21       19.53      4.18 o 
   5  11   1        6.80       22.99      4.70 o 
  -2  12   1       12.19       16.07      3.08 o 
  -1  12   1       56.38       68.08      4.88 o 
   0  12   1       37.39       32.49      5.11 o 
   1  12   1       93.21       94.05      5.75 o 
   2  12   1       98.30      128.23      6.17 o 
 -11   0   2        5.46        9.99      4.62 o 
 -10   0   2        0.78       -1.41      3.83 o 
  -9   0   2      107.61      124.06      5.28 o 
  -8   0   2       55.62       51.08      4.06 o 
  -7   0   2       57.86       49.33      3.83 o 
  -6   0   2      495.05      468.01      6.09 o 
  -5   0   2      386.97      375.20     13.67 o 
  -4   0   2     2045.77     1878.03     14.77 o 
  -3   0   2     1048.21     1130.95     17.07 o 
  -2   0   2    15489.31    14939.25     62.23 o 
  -1   0   2     4070.88     4272.91     31.05 o 
   0   0   2     5632.15     5595.59     31.59 o 
   1   0   2     3439.88     3896.37      8.10 o 
   2   0   2     6125.22     6376.32     35.66 o 
   3   0   2      188.15      171.13      2.06 o 
   4   0   2       26.02       25.16      1.33 o 
   5   0   2     2776.63     2832.75     12.85 o 
   6   0   2      247.33      280.31      5.06 o 
   7   0   2        0.08        4.65      3.19 o 
   8   0   2      162.25      193.72      5.58 o 
   9   0   2      220.69      215.48      6.23 o 
  10   0   2      106.25      107.70      5.44 o 
  11   0   2       53.65       55.52      5.23 o 
 -11   1   2        5.30       13.59      3.31 o 
 -10   1   2       81.86       75.37      3.74 o 
  -9   1   2       68.91       65.81      3.21 o 
  -8   1   2      249.12      229.65      4.19 o 
  -7   1   2      141.61      153.05      5.74 o 
  -6   1   2       47.96       43.54      2.26 o 
  -5   1   2       20.08       19.33      0.89 o 
  -4   1   2      943.45     1109.57      6.83 o 
  -3   1   2      514.90      509.85      7.34 o 
  -2   1   2     6185.52     6418.73     86.86 o 
  -1   1   2     1688.15     1688.28      5.76 o 
   0   1   2      242.53      263.37      3.61 o 
   1   1   2     6444.93     6331.61     28.71 o 
   2   1   2      111.85      144.09      1.93 o 
   3   1   2        3.92        1.11      0.74 o 
   4   1   2      174.74      182.53      1.72 o 
   5   1   2      143.57      135.30      2.48 o 
   6   1   2        9.86        5.10      1.88 o 
   7   1   2      207.52      211.56      8.13 o 
   8   1   2       12.89       14.80      2.50 o 
   9   1   2        3.34        5.64      2.85 o 
  10   1   2        0.32        5.13      4.64 o 
 -11   2   2        0.21        5.74      4.96 o 
 -10   2   2        4.13       -2.67      4.55 o 
  -9   2   2       14.35       10.96      4.50 o 
  -8   2   2       60.33       60.23      2.97 o 
  -7   2   2        0.08       -0.99      2.15 o 
  -6   2   2        5.01        2.19      1.89 o 
  -5   2   2      134.75      108.40      7.94 o 
  -4   2   2     1803.43     1838.18     10.08 o 
  -3   2   2      823.10      967.76      7.35 o 
  -2   2   2     1530.22     1640.28      7.30 o 
  -1   2   2     5879.52     6020.79     50.64 o 
   0   2   2      518.12      498.77      7.04 o 
   1   2   2     1550.32     1579.61      2.48 o 
   2   2   2     1332.58     1264.74      4.07 o 
   3   2   2       81.48      112.26      1.25 o 
   4   2   2      406.20      434.53      2.53 o 
   5   2   2     2303.69     2287.23      8.11 o 
   6   2   2        2.56        3.04      1.90 o 
   7   2   2       35.41       29.36      3.17 o 
   8   2   2       28.77       39.30      2.79 o 
   9   2   2       21.47       19.66      5.71 o 
  10   2   2        0.37        5.55      4.50 o 
 -11   3   2       17.47       34.43      5.78 o 
 -10   3   2       94.33       97.39      5.80 o 
  -9   3   2      105.16      105.73      5.67 o 
  -8   3   2       37.00       39.42      4.61 o 
  -7   3   2      247.25      237.31      3.68 o 
  -6   3   2       24.60       21.16      1.89 o 
  -5   3   2      151.01      115.96      1.85 o 
  -4   3   2       10.05        5.30      1.07 o 
  -3   3   2     1324.11     1392.88      3.46 o 
  -2   3   2     1270.64     1285.60      7.56 o 
  -1   3   2       97.59       89.57      2.68 o 
   0   3   2        5.63        5.95      0.71 o 
   1   3   2      344.59      371.09      6.77 o 
   2   3   2     1914.64     1951.94      4.15 o 
   3   3   2      686.00      682.34      2.26 o 
   4   3   2        1.64        1.34      0.87 o 
   5   3   2      519.76      513.76      8.46 o 
   6   3   2       22.54       19.88      2.01 o 
   7   3   2      100.20       95.92      4.82 o 
   8   3   2       31.33       34.67      4.39 o 
   9   3   2        0.27        6.18      4.67 o 
  10   3   2       20.05       32.31      5.42 o 
 -10   4   2       51.66       43.28      4.94 o 
  -9   4   2        6.64        1.46      4.47 o 
  -8   4   2       50.10       53.09      4.66 o 
  -7   4   2       61.87       55.81      4.41 o 
  -6   4   2        1.29        0.38      3.12 o 
  -5   4   2      220.16      183.51      2.34 o 
  -4   4   2       11.85       20.61      1.04 o 
  -3   4   2        1.74        1.00      0.68 o 
  -2   4   2     1691.01     1716.27     10.40 o 
  -1   4   2      113.20      137.60      2.57 o 
   0   4   2       38.44       52.41      1.67 o 
   1   4   2      107.99       64.45      1.24 o 
   2   4   2       48.89       56.97      0.87 o 
   3   4   2     1104.38     1052.98      5.71 o 
   4   4   2      332.40      317.81      4.20 o 
   5   4   2       64.30       55.44      3.77 o 
   6   4   2      566.74      539.44      7.62 o 
   7   4   2       44.93       59.30      4.70 o 
   8   4   2        6.32        1.08      4.40 o 
   9   4   2       90.86       95.84      5.45 o 
  10   4   2       97.14      121.41      6.49 o 
 -10   5   2       13.87       18.79      5.27 o 
  -9   5   2        4.07       -1.09      4.31 o 
  -8   5   2       14.34        9.68      3.88 o 
  -7   5   2       29.36       23.72      3.98 o 
  -6   5   2      184.11      175.24      5.13 o 
  -5   5   2      156.42      135.78      3.09 o 
  -4   5   2       12.56        9.60      1.78 o 
  -3   5   2       15.83       16.56      1.82 o 
  -2   5   2       26.00       34.75      1.33 o 
  -1   5   2       10.58       12.25      1.24 o 
   0   5   2       42.82       42.11      1.02 o 
   1   5   2      257.38      263.48      9.60 o 
   2   5   2       49.98       54.93      0.89 o 
   3   5   2      169.40      153.88      1.30 o 
   4   5   2       89.97       91.68      1.49 o 
   5   5   2       31.35       30.74      3.54 o 
   6   5   2      188.06      179.79      5.28 o 
   7   5   2      102.72       85.22      4.96 o 
   8   5   2       40.29       42.03      4.88 o 
   9   5   2        7.82        4.53      4.20 o 
  10   5   2       42.65       42.96      6.03 o 
  -9   6   2        0.00       -4.82      4.82 o 
  -8   6   2        9.99        7.36      3.88 o 
  -7   6   2      123.18      113.91      4.98 o 
  -6   6   2      121.80      122.40      3.36 o 
  -5   6   2      264.31      256.63      4.70 o 
  -4   6   2       30.86       33.80      2.24 o 
  -3   6   2      250.33      263.58      2.77 o 
  -2   6   2     1369.47     1348.46      6.02 o 
  -1   6   2      112.16      130.66      1.79 o 
   0   6   2       25.13       45.54      1.22 o 
   1   6   2       37.78       57.44      1.64 o 
   2   6   2        5.18        2.26      1.25 o 
   3   6   2      966.79      900.41      4.63 o 
   4   6   2      149.17      147.33      3.67 o 
   5   6   2      199.25      195.31      8.13 o 
   6   6   2      851.69      795.50      9.40 o 
   7   6   2      148.39      155.99      5.79 o 
   8   6   2       61.10       67.59      5.00 o 
   9   6   2       46.19       49.47      5.46 o 
  -9   7   2       23.50       39.55      5.68 o 
  -8   7   2        2.71        1.30      4.56 o 
  -7   7   2       43.37       38.13      4.48 o 
  -6   7   2      342.59      318.58      4.74 o 
  -5   7   2      526.65      505.21      5.31 o 
  -4   7   2      724.83      687.42      4.71 o 
  -3   7   2      550.81      564.63      3.99 o 
  -2   7   2      305.80      307.67      3.95 o 
  -1   7   2       45.60       49.87      2.34 o 
   0   7   2       52.28       62.59      2.46 o 
   1   7   2       35.65       33.39      2.57 o 
   2   7   2       63.77       64.06      3.54 o 
   3   7   2       72.09       87.13      2.09 o 
   4   7   2       29.43       27.04      1.81 o 
   5   7   2        5.24        0.91      1.74 o 
   6   7   2       12.11       11.19      3.44 o 
   7   7   2       56.57       51.86      4.73 o 
   8   7   2        0.06       -2.90      3.94 o 
   9   7   2        3.80        2.43      3.99 o 
  -8   8   2        5.56       10.57      4.43 o 
  -7   8   2        8.17       14.41      2.83 o 
  -6   8   2        0.79       -0.98      2.35 o 
  -5   8   2       37.82       32.72      2.79 o 
  -4   8   2        3.46       -1.89      2.48 o 
  -3   8   2      123.57      129.75      3.36 o 
  -2   8   2       56.85       53.07      2.74 o 
  -1   8   2        1.63        2.41      2.37 o 
   0   8   2       65.39       58.01      2.95 o 
   1   8   2        4.84        3.89      2.46 o 
   2   8   2       27.01       30.89      2.69 o 
   3   8   2        0.24        7.48      2.43 o 
   4   8   2       70.87       72.60      2.90 o 
   5   8   2       77.93       76.84      4.97 o 
   6   8   2        8.20        7.58      6.56 o 
   7   8   2        0.18       -2.67      2.67 o 
   8   8   2        8.69        1.23      3.91 o 
  -7   9   2        4.24       11.67      2.97 o 
  -6   9   2       28.37       35.55      2.75 o 
  -5   9   2      187.29      181.59      4.15 o 
  -4   9   2      129.74      127.67      4.61 o 
  -3   9   2       22.89       36.19      2.75 o 
  -2   9   2       17.80       19.15      2.46 o 
  -1   9   2      218.96      201.06     11.15 o 
   0   9   2       73.11       72.53      5.53 o 
   1   9   2        3.28       -0.32      2.41 o 
   2   9   2        4.64        5.26      2.47 o 
   3   9   2      241.86      250.57      6.61 o 
   4   9   2        1.40       -3.48      3.48 o 
   5   9   2        5.43       11.66      3.76 o 
   6   9   2       29.47       23.96      4.03 o 
   7   9   2        1.60       -4.54      4.54 o 
  -6  10   2       89.25       86.45     10.19 o 
  -5  10   2       11.74       18.41      6.31 o 
  -4  10   2        6.89        3.19      2.62 o 
  -3  10   2       10.53        5.29      2.41 o 
  -2  10   2       71.05       78.61      7.45 o 
  -1  10   2       92.93       80.36      6.00 o 
   0  10   2      136.22      143.46     14.40 o 
   1  10   2      242.19      269.31      7.36 o 
   2  10   2      368.05      364.56      7.88 o 
   3  10   2      105.50      105.26      5.38 o 
   4  10   2       21.28       32.06      4.16 o 
   5  10   2        3.59        5.59      4.31 o 
   6  10   2       27.41       25.99      4.71 o 
  -5  11   2        0.72        7.76      3.61 o 
  -4  11   2        1.87       -2.45      2.45 o 
  -3  11   2        0.72       -2.14      5.19 o 
  -2  11   2       18.08       13.29      4.43 o 
  -1  11   2        1.48        1.15      4.01 o 
   0  11   2        5.35        9.73      4.16 o 
   1  11   2       25.54       20.48      4.88 o 
   2  11   2       15.62       13.03      4.26 o 
   3  11   2        0.02        7.87      4.94 o 
   4  11   2       13.58        9.62      3.53 o 
  -2  12   2       10.84       19.39      4.83 o 
  -1  12   2       18.60       30.54      4.85 o 
   0  12   2       17.47       10.54      5.11 o 
   1  12   2       20.75       21.11      4.89 o 
   2  12   2       19.50       29.85      5.50 o 
 -11   1   3       27.64       31.78      4.00 o 
 -10   1   3       92.16       96.13      5.35 o 
  -9   1   3       78.00       63.37      3.23 o 
  -8   1   3      186.41      183.73      3.89 o 
  -7   1   3     1011.17     1029.65     11.39 o 
  -6   1   3        0.95        5.25      1.90 o 
  -5   1   3     1055.04     1051.76      7.57 o 
  -4   1   3        0.12       -0.13      0.90 o 
  -3   1   3      137.40      149.63      3.03 o 
  -2   1   3    28229.47    26098.68    111.24 o 
  -1   1   3     5075.62     5135.20     42.07 o 
   0   1   3     4794.56     4847.34     22.62 o 
   1   1   3    12579.99    11991.48     54.00 o 
   2   1   3       50.01       74.79      1.29 o 
   3   1   3        3.30        8.36      0.55 o 
   4   1   3      114.64      159.55      1.71 o 
   5   1   3       28.91       34.85      1.93 o 
   6   1   3      192.78      193.20      3.21 o 
   7   1   3      102.50      114.56      3.14 o 
   8   1   3       45.61       47.06      4.73 o 
   9   1   3        2.91       -1.84      2.83 o 
  10   1   3       20.46       24.97      2.94 o 
 -10   2   3        2.79        9.02      4.85 o 
  -9   2   3       26.81       21.22      5.63 o 
  -8   2   3       51.51       43.19      2.86 o 
  -7   2   3        2.14        5.34      2.27 o 
  -6   2   3        0.24        0.96      1.92 o 
  -5   2   3       29.29       24.48      1.38 o 
  -4   2   3     2696.34     2960.55      8.22 o 
  -3   2   3       20.92       25.17      1.47 o 
  -2   2   3     1445.65     1601.51      7.72 o 
  -1   2   3      177.33      142.89      2.57 o 
   0   2   3     3353.51     3233.11     23.76 o 
   1   2   3     5467.91     5310.65     17.49 o 
   2   2   3      743.48      728.25      2.71 o 
   3   2   3      230.88      229.55      1.67 o 
   4   2   3       64.62       57.59      1.19 o 
   5   2   3      324.44      341.95      7.83 o 
   6   2   3       27.48       21.52      2.14 o 
   7   2   3       44.23       41.56      4.09 o 
   8   2   3      115.89      121.05      3.51 o 
   9   2   3      179.08      164.83      8.65 o 
  10   2   3       53.47       49.18      5.47 o 
 -10   3   3        1.38        4.22      4.52 o 
  -9   3   3       82.41       83.32      5.15 o 
  -8   3   3      127.83      100.73      5.35 o 
  -7   3   3        0.85       -0.33      2.12 o 
  -6   3   3       65.76       54.42      2.19 o 
  -5   3   3      697.33      706.86      3.77 o 
  -4   3   3      787.72      814.15      5.02 o 
  -3   3   3      142.57      126.39     11.29 o 
  -2   3   3     2582.08     2669.25     37.93 o 
  -1   3   3      222.59      177.78      2.96 o 
   0   3   3     1405.75     1451.35      7.79 o 
   1   3   3       26.72       44.93      0.71 o 
   2   3   3     1672.64     1669.19     10.37 o 
   3   3   3     1348.45     1422.92      8.68 o 
   4   3   3       39.82       34.50      1.10 o 
   5   3   3      647.64      624.44     10.89 o 
   6   3   3       63.35       66.98      2.49 o 
   7   3   3       18.60       12.22      3.99 o 
   8   3   3       15.17       17.95      4.23 o 
   9   3   3        0.99       -3.89      3.89 o 
 -10   4   3        2.17        1.72      4.46 o 
  -9   4   3        6.73        5.22      3.98 o 
  -8   4   3        3.30        0.16      3.64 o 
  -7   4   3      161.00      154.45      5.41 o 
  -6   4   3        0.84       -1.10      3.25 o 
  -5   4   3       51.80       49.14      1.65 o 
  -4   4   3     1143.18     1241.23      9.74 o 
  -3   4   3       77.13      102.50      1.52 o 
  -2   4   3       79.32      100.00      2.57 o 
  -1   4   3      584.72      566.55      4.92 o 
   0   4   3     2634.37     2839.54     20.01 o 
   1   4   3      317.25      379.14      3.18 o 
   2   4   3      123.05      158.50      1.16 o 
   3   4   3      222.71      263.37      2.83 o 
   4   4   3      105.30       94.42      1.81 o 
   5   4   3     1646.12     1658.47     11.56 o 
   6   4   3      588.08      580.48      8.02 o 
   7   4   3      290.57      301.20      6.80 o 
   8   4   3       88.37      106.53      5.66 o 
   9   4   3        2.65       -0.26      4.79 o 
  -9   5   3       74.56       87.21      5.74 o 
  -8   5   3        8.82        6.35      3.96 o 
  -7   5   3       22.80       24.74      3.89 o 
  -6   5   3      548.56      544.44      7.69 o 
  -5   5   3      180.02      165.96      3.34 o 
  -4   5   3      419.16      437.54     34.22 o 
  -3   5   3     2323.15     2375.68      8.52 o 
  -2   5   3      283.10      273.52      4.80 o 
  -1   5   3      615.27      639.44     12.86 o 
   0   5   3      697.91      672.78      6.03 o 
   1   5   3      521.52      560.89      6.40 o 
   2   5   3      681.14      672.27      4.63 o 
   3   5   3      509.80      551.37      2.89 o 
   4   5   3       16.80       16.41      1.12 o 
   5   5   3      857.36      771.48      8.58 o 
   6   5   3      246.60      248.46      6.18 o 
   7   5   3       25.28       21.58      4.19 o 
   8   5   3       35.92       41.95      5.04 o 
   9   5   3        1.09       -4.76      4.76 o 
  10   5   3       42.10       33.43      5.64 o 
  -9   6   3       19.15       10.98      4.99 o 
  -8   6   3        1.97        4.38      3.95 o 
  -7   6   3       17.06       12.51      3.87 o 
  -6   6   3       12.62        9.46      2.49 o 
  -5   6   3      123.38      119.69      3.23 o 
  -4   6   3       21.45       14.98      2.17 o 
  -3   6   3      234.62      231.54      3.56 o 
  -2   6   3        0.01        0.66      1.26 o 
  -1   6   3        9.64       17.83      2.66 o 
   0   6   3      325.75      364.54      3.97 o 
   1   6   3      256.00      243.25     12.28 o 
   2   6   3        0.21        3.00      1.24 o 
   3   6   3      333.37      335.60      3.14 o 
   4   6   3      684.63      655.82      4.35 o 
   5   6   3       14.06        9.35      3.25 o 
   6   6   3       69.15       77.00      4.38 o 
   7   6   3       20.42       14.78      3.92 o 
   8   6   3        8.77       -1.39      4.51 o 
   9   6   3        5.74        1.49      4.99 o 
  -9   7   3       20.12       10.16      5.17 o 
  -8   7   3       21.93       24.66      4.64 o 
  -7   7   3        7.37       13.72      3.85 o 
  -6   7   3       10.42        9.90      2.46 o 
  -5   7   3       51.19       50.00      2.75 o 
  -4   7   3       61.32       53.77      2.72 o 
  -3   7   3        1.70        1.61      1.60 o 
  -2   7   3        7.13        3.36      1.95 o 
  -1   7   3      447.76      462.57      9.82 o 
   0   7   3      677.62      680.53      8.87 o 
   1   7   3      225.72      237.34      3.62 o 
   2   7   3        0.60        3.19      1.87 o 
   3   7   3      119.98      119.57      2.78 o 
   4   7   3       38.60       33.00      2.55 o 
   5   7   3      119.23      114.01      5.27 o 
   6   7   3       10.36        9.24      2.49 o 
   7   7   3       22.57       18.58      3.89 o 
   8   7   3       30.08       27.55      4.87 o 
  -8   8   3        3.78       -2.02      4.29 o 
  -7   8   3        1.80        1.05      3.85 o 
  -6   8   3       53.30       54.73      3.37 o 
  -5   8   3       47.74       53.32      2.99 o 
  -4   8   3       35.15       36.36      2.56 o 
  -3   8   3      147.10      153.33      3.49 o 
  -2   8   3      406.83      404.56     10.31 o 
  -1   8   3      236.26      201.67      6.49 o 
   0   8   3      977.35     1022.12      6.96 o 
   1   8   3      456.38      424.44      8.75 o 
   2   8   3       17.56       16.86      2.32 o 
   3   8   3      365.33      380.13      7.24 o 
   4   8   3      114.17       99.78      4.80 o 
   5   8   3        0.13       -0.05      2.40 o 
   6   8   3      203.42      213.59      4.60 o 
   7   8   3       73.83       75.62      3.69 o 
   8   8   3       29.12       27.50      8.53 o 
  -7   9   3       37.02       38.77      5.64 o 
  -6   9   3       77.04       82.81      8.74 o 
  -5   9   3       80.98       67.58     10.24 o 
  -4   9   3      106.64       99.98      3.45 o 
  -3   9   3        6.40       12.60      2.42 o 
  -2   9   3      238.61      237.79      6.70 o 
  -1   9   3       16.41       20.42      2.66 o 
   0   9   3        5.18        3.43      2.53 o 
   1   9   3      133.21      124.20      5.46 o 
   2   9   3      228.52      227.73      6.45 o 
   3   9   3       73.54       82.45      4.83 o 
   4   9   3       36.30       37.07      4.19 o 
   5   9   3       12.99        9.81      4.11 o 
   6   9   3       36.36       44.00      4.76 o 
   7   9   3        0.45       -4.22      4.22 o 
  -6  10   3       49.40       43.34      6.14 o 
  -5  10   3        2.60        7.19      2.59 o 
  -4  10   3       20.69       24.74      2.83 o 
  -3  10   3       21.42       13.11      2.62 o 
  -2  10   3       38.96       41.35      6.03 o 
  -1  10   3       34.69       21.54      4.33 o 
   0  10   3       57.33       53.58      4.84 o 
   1  10   3      156.35      149.25      6.03 o 
   2  10   3       29.86       26.28      4.98 o 
   3  10   3       27.81       32.99      4.78 o 
   5  10   3        8.00        9.28      4.58 o 
   6  10   3        0.08       -4.41      4.41 o 
  -5  11   3       31.71       37.83      7.51 o 
  -4  11   3       13.62       11.71      2.69 o 
  -3  11   3        1.10       -3.76      4.31 o 
  -2  11   3        0.97       -0.97      3.49 o 
  -1  11   3       80.14       85.66      5.64 o 
   0  11   3       88.80      101.27      5.68 o 
   1  11   3       71.76       63.58      5.57 o 
   2  11   3       54.44       60.01      5.85 o 
   3  11   3       96.76      107.23      5.82 o 
   4  11   3       34.18       38.36      4.44 o 
  -2  12   3        1.89        5.58      4.97 o 
  -1  12   3       37.51       56.34      5.39 o 
   0  12   3       28.22        3.69      5.47 o 
   1  12   3       24.14       36.44      6.06 o 
   2  12   3       93.97      123.70      7.01 o 
 -11   0   4       24.48       30.43      4.84 o 
 -10   0   4        1.20       -1.32      3.68 o 
  -9   0   4      222.08      195.87      5.82 o 
  -8   0   4        0.30       -3.79      3.79 o 
  -7   0   4      155.32      163.31      4.76 o 
  -6   0   4      287.15      264.90      5.14 o 
  -5   0   4        5.47       12.02      1.23 o 
  -4   0   4     2648.18     2957.84      7.67 o 
  -3   0   4      444.68      460.09      3.98 o 
  -2   0   4     2399.57     2660.87      8.82 o 
  -1   0   4        2.26        8.11      0.81 o 
   0   0   4      132.92      135.45      1.35 o 
   1   0   4    36311.89    34585.03    110.34 o 
   2   0   4     2500.80     2371.83      5.55 o 
   3   0   4     2885.00     3077.39     20.64 o 
   4   0   4     2943.06     2977.35     12.49 o 
   5   0   4       81.84       84.87      3.42 o 
   6   0   4       62.76       70.98      3.55 o 
   7   0   4       32.00       37.46      3.49 o 
   8   0   4       39.33       31.71      3.96 o 
   9   0   4      279.76      263.45      6.54 o 
  10   0   4       11.42       20.54      4.83 o 
 -11   1   4       27.66       37.20      3.89 o 
 -10   1   4        4.68       -1.72      3.13 o 
  -9   1   4       26.21       26.94      2.98 o 
  -8   1   4      245.13      238.70      4.21 o 
  -7   1   4      403.33      409.76      4.96 o 
  -6   1   4       13.73        8.53      2.02 o 
  -5   1   4      542.73      521.53      3.16 o 
  -4   1   4       24.55       14.56      1.68 o 
  -3   1   4       14.65        8.69      1.35 o 
  -2   1   4      550.62      622.20     24.59 o 
  -1   1   4      166.41      171.25      1.76 o 
   0   1   4      270.82      277.67      2.90 o 
   1   1   4     8826.52     8674.44     50.33 o 
   2   1   4       35.43       34.79      1.10 o 
   3   1   4     2073.33     2138.23     11.14 o 
   4   1   4      250.49      265.06      1.56 o 
   5   1   4       29.91       26.98      1.87 o 
   6   1   4      130.81      130.50      2.92 o 
   7   1   4      198.47      198.95      4.91 o 
   8   1   4        6.46        2.88      2.55 o 
   9   1   4       19.87       27.15      5.96 o 
  10   1   4        7.00        6.61      7.96 o 
 -11   2   4        9.04       19.48      4.61 o 
 -10   2   4        7.95        0.69      4.64 o 
  -9   2   4       61.33       53.04      3.20 o 
  -8   2   4       93.10       76.97      3.08 o 
  -7   2   4      317.62      330.45      5.19 o 
  -6   2   4      539.74      519.32      5.74 o 
  -5   2   4        0.05       -0.19      1.61 o 
  -4   2   4     3763.00     4107.74     30.04 o 
  -3   2   4       34.81       34.86      2.61 o 
  -2   2   4      671.54      675.25      5.35 o 
  -1   2   4     2469.98     2437.06      7.68 o 
   0   2   4     8587.00     8431.91     60.86 o 
   1   2   4     1799.56     1784.85      5.15 o 
   2   2   4       64.67       74.12      1.93 o 
   3   2   4       93.96       73.98      1.85 o 
   4   2   4     1505.70     1494.05      4.54 o 
   5   2   4       22.37       27.56      1.94 o 
   6   2   4      129.69      114.62      2.84 o 
   7   2   4      224.55      222.14      3.87 o 
   8   2   4       30.12       23.85      2.75 o 
   9   2   4        0.48       -0.28      2.79 o 
  10   2   4        0.05        9.74      4.38 o 
 -11   3   4      119.81      143.49      7.34 o 
 -10   3   4        0.82       -2.97      4.44 o 
  -9   3   4       25.75       24.37      4.91 o 
  -8   3   4       27.23       23.52      4.11 o 
  -7   3   4       21.46       21.86      2.32 o 
  -6   3   4       43.72       42.36      2.90 o 
  -5   3   4      746.97      754.80      5.58 o 
  -4   3   4     1628.88     1683.39      9.81 o 
  -3   3   4     2589.38     2731.85     36.47 o 
  -2   3   4     1264.05     1190.41      7.66 o 
  -1   3   4      607.71      647.98     15.67 o 
   0   3   4     1403.26     1270.02     14.00 o 
   1   3   4     2511.79     2361.19      6.69 o 
   2   3   4      175.31      159.13      2.32 o 
   3   3   4      942.47      887.04      3.59 o 
   4   3   4      191.88      167.12      1.75 o 
   5   3   4      192.37      176.74      2.88 o 
   6   3   4      678.41      651.53      5.22 o 
   7   3   4      184.28      175.39      5.71 o 
   8   3   4      173.01      170.77      6.11 o 
   9   3   4       38.63       43.01      5.23 o 
  10   3   4        8.26        9.37      4.92 o 
 -10   4   4       25.17       28.71      5.24 o 
  -9   4   4        7.19        0.17      3.89 o 
  -8   4   4       21.19       17.52      4.34 o 
  -7   4   4      131.54      119.24      4.95 o 
  -6   4   4       69.02       75.14      4.04 o 
  -5   4   4       70.84       67.50      1.78 o 
  -4   4   4        4.01        0.49      0.90 o 
  -3   4   4      326.88      325.74      5.64 o 
  -2   4   4     1426.73     1583.38      6.26 o 
  -1   4   4      179.95      201.35      2.46 o 
   0   4   4      861.86      876.76      3.49 o 
   1   4   4      230.47      234.40      1.95 o 
   2   4   4        0.11       -0.27      0.56 o 
   3   4   4       14.89       18.71      1.00 o 
   4   4   4        0.43        4.23      2.84 o 
   5   4   4      432.30      430.80      6.69 o 
   6   4   4       12.12        3.84      3.57 o 
   7   4   4       20.22       15.78      4.23 o 
   8   4   4      376.52      360.36      7.73 o 
   9   4   4       56.95       58.78      5.04 o 
  10   4   4        8.72       13.13      4.89 o 
 -10   5   4        1.52        4.59      5.04 o 
  -9   5   4        4.71        4.51      4.87 o 
  -8   5   4        2.79       -0.79      4.04 o 
  -7   5   4       54.44       49.61      4.22 o 
  -6   5   4       11.08        8.11      2.74 o 
  -5   5   4      215.33      250.68      3.84 o 
  -4   5   4       83.58       81.31      5.94 o 
  -3   5   4       92.01       93.48      2.48 o 
  -2   5   4      431.17      414.04      3.61 o 
  -1   5   4        1.07        7.29      0.75 o 
   0   5   4       14.73       15.59      0.86 o 
   1   5   4       72.23       76.16      6.12 o 
   2   5   4      370.06      413.46      3.51 o 
   3   5   4        0.47       -0.94      0.94 o 
   4   5   4      125.89      113.62      4.06 o 
   5   5   4        0.15        4.21      3.67 o 
   6   5   4      299.87      279.65      6.27 o 
   7   5   4       50.89       55.99      4.79 o 
   8   5   4       24.48       18.44      4.25 o 
   9   5   4        9.21       13.67      5.00 o 
  -9   6   4       19.43       25.76      5.17 o 
  -8   6   4       14.25        6.53      4.33 o 
  -7   6   4      105.47      109.67      5.21 o 
  -6   6   4       12.28        9.59      2.50 o 
  -5   6   4       90.51       80.25      7.48 o 
  -4   6   4       40.51       38.36      2.44 o 
  -3   6   4      712.62      719.66      5.30 o 
  -2   6   4       11.23       15.20      1.45 o 
  -1   6   4        9.56        9.63      1.13 o 
   0   6   4        0.28        4.39      2.25 o 
   1   6   4      663.46      668.52      5.80 o 
   2   6   4       14.05       18.97      1.39 o 
   3   6   4      257.42      243.79      2.22 o 
   4   6   4      108.61       91.89      3.07 o 
   5   6   4      240.76      243.15     10.15 o 
   6   6   4       51.44       53.57      4.36 o 
   7   6   4       81.48       79.05      4.78 o 
   8   6   4      145.73      157.55      6.20 o 
   9   6   4        5.17       18.99      4.86 o 
  -9   7   4       34.48       37.46      5.47 o 
  -8   7   4       26.91       31.90      4.46 o 
  -7   7   4       95.45      101.74      6.81 o 
  -6   7   4      132.26      123.39      6.14 o 
  -5   7   4       94.28       84.82      3.11 o 
  -4   7   4     1466.92     1526.21     19.43 o 
  -3   7   4      709.11      722.17     13.97 o 
  -2   7   4      189.21      172.42      3.24 o 
  -1   7   4      413.77      428.84     21.72 o 
   0   7   4      646.62      683.05      5.79 o 
   1   7   4      123.75      106.68      7.24 o 
   2   7   4      219.03      251.55      5.90 o 
   3   7   4        6.27        6.02      2.16 o 
   4   7   4      129.05      127.99      3.34 o 
   5   7   4       96.65       95.12      3.24 o 
   6   7   4        1.48        3.64      2.48 o 
   7   7   4       15.21       17.53      4.49 o 
   8   7   4       22.02       33.55      5.16 o 
  -8   8   4       17.53        8.77      4.30 o 
  -7   8   4       16.70       15.37      4.08 o 
  -6   8   4       59.78       56.27      3.21 o 
  -5   8   4       20.18       19.97      2.64 o 
  -4   8   4       45.32       38.27      2.79 o 
  -3   8   4        0.63        1.04      2.26 o 
  -2   8   4       26.67       30.95      4.69 o 
  -1   8   4        0.00        0.30      2.39 o 
   0   8   4       34.66       36.71      4.66 o 
   1   8   4       50.58       49.09      4.56 o 
   2   8   4      132.87      117.62      4.77 o 
   3   8   4      228.51      221.69      6.21 o 
   4   8   4       30.55       28.56      4.35 o 
   5   8   4        2.17        2.38      2.54 o 
   6   8   4       77.40       69.76      3.55 o 
   7   8   4        1.86        0.06      3.65 o 
   8   8   4        2.37        7.58      4.27 o 
  -7   9   4      135.43      143.74      4.21 o 
  -6   9   4      143.23      166.57      6.08 o 
  -5   9   4       72.20       68.00      4.38 o 
  -4   9   4      126.48      135.51      4.45 o 
  -3   9   4       17.91       21.08      2.40 o 
  -2   9   4       19.47       28.29      2.45 o 
  -1   9   4      284.59      316.81      7.23 o 
   0   9   4      328.55      301.86      7.39 o 
   1   9   4      323.51      303.14      7.19 o 
   2   9   4       38.11       44.21      4.63 o 
   3   9   4       10.29       11.23      3.48 o 
   4   9   4       14.44       16.91      4.41 o 
   5   9   4       73.74       78.30      5.34 o 
   6   9   4        2.07        7.34      4.56 o 
   7   9   4       15.42        9.26      3.89 o 
  -6  10   4       14.63        4.73      8.27 o 
  -5  10   4       32.60       41.87      3.14 o 
  -4  10   4        4.25        6.20      3.99 o 
  -3  10   4        5.67        0.40      4.22 o 
  -2  10   4       35.61       28.93      4.35 o 
  -1  10   4       36.57       28.22      4.93 o 
   0  10   4       63.22       69.76      5.66 o 
   1  10   4       52.41       54.19      5.55 o 
   2  10   4       20.29       22.66      4.67 o 
   3  10   4       44.67       50.68      5.30 o 
   4  10   4       42.88       34.69      4.17 o 
   5  10   4        1.50       11.85      4.77 o 
   6  10   4        4.43        1.63      4.61 o 
  -4  11   4        4.98       14.77      4.48 o 
  -3  11   4        8.69        5.53      3.73 o 
  -2  11   4       19.67       19.30      4.19 o 
  -1  11   4        2.58        3.07      4.19 o 
   0  11   4       16.12       22.84      5.54 o 
   1  11   4        6.81        0.68      4.85 o 
   2  11   4        7.76       18.62      5.52 o 
   3  11   4       69.81       89.68      6.09 o 
   4  11   4       41.28       38.54      5.25 o 
  -1  12   4       12.40       16.47      4.66 o 
   1  12   4        0.08        3.94      5.18 o 
 -11   1   5       55.11       67.22      3.99 o 
 -10   1   5        0.07       -3.73      3.93 o 
  -9   1   5       26.64       33.71      3.03 o 
  -8   1   5      185.84      193.50      3.98 o 
  -7   1   5      113.76      142.53     14.06 o 
  -6   1   5     1047.67     1025.77     16.86 o 
  -5   1   5     1190.56     1214.25     14.54 o 
  -4   1   5      154.93      149.53      1.78 o 
  -3   1   5     7495.35     7321.45     33.27 o 
  -2   1   5      135.02      132.05      1.51 o 
  -1   1   5      764.41      753.49      4.22 o 
   0   1   5     1979.73     1929.03      4.99 o 
   1   1   5        4.22       23.11      3.48 o 
   2   1   5      209.94      186.04      6.12 o 
   3   1   5     4097.14     4172.12      8.84 o 
   4   1   5       20.71       18.66      0.87 o 
   5   1   5        3.31        7.06      1.96 o 
   6   1   5      267.46      262.87      3.81 o 
   7   1   5        2.05        2.16      2.37 o 
   8   1   5      101.43       84.67      3.31 o 
   9   1   5       32.58       37.74      3.20 o 
  10   1   5        5.42        2.19      3.74 o 
 -11   2   5       24.52       26.90      5.39 o 
 -10   2   5       24.85       15.63      4.88 o 
  -9   2   5       38.00       39.53      3.80 o 
  -8   2   5        6.75        6.65      2.47 o 
  -7   2   5        0.24       -0.33      2.32 o 
  -6   2   5       36.60       41.22      3.63 o 
  -5   2   5        8.06        4.47      1.20 o 
  -4   2   5     2050.84     2136.39      8.07 o 
  -3   2   5      200.92      157.31      3.35 o 
  -2   2   5       81.16      111.48      2.69 o 
  -1   2   5      153.35      157.83      1.93 o 
   0   2   5      377.68      395.29      1.99 o 
   1   2   5     1275.10     1242.22      5.72 o 
   2   2   5       54.76       66.28      1.59 o 
   3   2   5        1.00        0.77      1.12 o 
   4   2   5        0.15       -0.45      1.24 o 
   5   2   5       82.55       90.55      6.28 o 
   6   2   5       11.78       11.29      2.19 o 
   7   2   5       31.85       40.81      2.79 o 
   8   2   5       55.07       55.10      3.23 o 
   9   2   5       60.18       65.43      5.30 o 
  10   2   5       31.46       27.45      5.22 o 
 -10   3   5        2.80       -4.81      4.81 o 
  -9   3   5        2.65        1.92      4.63 o 
  -7   3   5      493.74      463.79      8.77 o 
  -6   3   5       10.51        9.49      2.15 o 
  -5   3   5       15.62       24.79      3.57 o 
  -4   3   5        6.89        8.86      1.78 o 
  -3   3   5     1231.61     1365.76      9.12 o 
  -2   3   5      314.34      369.06      4.66 o 
  -1   3   5        2.90        1.64      1.18 o 
   0   3   5      497.22      496.70      3.77 o 
   1   3   5     8436.22     8619.33     18.18 o 
   2   3   5      737.38      791.94      4.96 o 
   3   3   5       48.01       51.12      1.15 o 
   4   3   5      252.35      256.89      2.49 o 
   5   3   5       31.83       33.16      2.08 o 
   6   3   5       45.06       45.45      2.54 o 
   7   3   5      159.78      160.34      5.89 o 
   8   3   5       15.34       26.87      4.94 o 
   9   3   5       26.73       23.77      4.61 o 
  10   3   5       10.02        1.01      4.59 o 
 -10   4   5        3.19       -3.61      5.17 o 
  -9   4   5        0.64        3.55      4.04 o 
  -7   4   5        2.55       -1.14      3.65 o 
  -6   4   5        6.88        9.43      3.33 o 
  -5   4   5       14.03       14.58      1.21 o 
  -4   4   5      736.50      736.98      5.37 o 
  -3   4   5       90.05      100.20      3.07 o 
  -2   4   5       33.42       29.78      2.66 o 
  -1   4   5       85.00       85.97      0.95 o 
   0   4   5      739.50      809.52      4.48 o 
   1   4   5      161.96      195.84      3.05 o 
   2   4   5      223.25      237.97      1.42 o 
   3   4   5       52.00       47.07      1.08 o 
   4   4   5      204.95      209.94      4.72 o 
   5   4   5        6.48        1.98      3.56 o 
   6   4   5       35.41       28.32      4.02 o 
   7   4   5      103.97      111.52      5.38 o 
   8   4   5        6.16       13.98      4.56 o 
   9   4   5        0.48       -1.37      4.86 o 
  10   4   5       14.36        7.37      5.50 o 
 -10   5   5       28.47       35.54      4.90 o 
  -9   5   5       69.34       66.70      5.56 o 
  -8   5   5        6.48        6.57      3.71 o 
  -7   5   5       61.28       53.48      4.55 o 
  -6   5   5       26.90       32.14      4.58 o 
  -5   5   5        7.22        6.23      2.73 o 
  -4   5   5     1562.50     1595.16      8.05 o 
  -3   5   5      578.64      628.10      4.88 o 
  -2   5   5      808.30      762.06      4.91 o 
  -1   5   5      410.76      375.73      2.53 o 
   0   5   5      150.04      171.11      1.89 o 
   1   5   5      977.73      946.37      8.28 o 
   2   5   5      437.12      450.41      2.72 o 
   3   5   5      164.40      146.54      2.32 o 
   4   5   5     1953.54     1859.11     13.80 o 
   5   5   5      452.28      465.43      7.33 o 
   6   5   5      165.03      153.32      5.25 o 
   7   5   5      149.70      145.14      5.96 o 
   8   5   5      135.95      154.07      6.39 o 
   9   5   5       48.18       34.44      4.78 o 
  -9   6   5        0.57       -4.69      4.69 o 
  -8   6   5       94.28      109.56      5.67 o 
  -7   6   5        6.09        5.52      3.69 o 
  -6   6   5       49.53       37.25      2.92 o 
  -5   6   5      147.07      136.26      3.59 o 
  -4   6   5       62.88       63.35      2.75 o 
  -3   6   5        2.50        1.46      1.98 o 
  -2   6   5       93.32       86.66      1.85 o 
  -1   6   5      745.21      746.88      4.89 o 
   0   6   5      228.81      252.23      2.20 o 
   1   6   5        0.99        1.34      1.70 o 
   2   6   5      215.53      214.25      4.14 o 
   3   6   5      155.88      138.29      4.68 o 
   4   6   5       70.50       75.40      2.93 o 
   5   6   5      153.33      141.00      3.64 o 
   6   6   5       87.43       89.18      4.80 o 
   7   6   5        0.92       -3.54      4.22 o 
   8   6   5       56.21       52.55      5.32 o 
   9   6   5        0.78       -4.04      4.04 o 
  -9   7   5       54.23       59.22      5.31 o 
  -8   7   5        6.79        6.23      3.94 o 
  -7   7   5       23.82       30.49      2.84 o 
  -6   7   5        3.39        0.96      2.52 o 
  -5   7   5       39.25       48.63      5.59 o 
  -4   7   5      303.57      307.86      4.38 o 
  -3   7   5        9.97       15.48      2.35 o 
  -2   7   5      114.50      111.94      7.64 o 
  -1   7   5      202.16      204.17      5.88 o 
   0   7   5       26.11       26.62      4.38 o 
   1   7   5      165.87      150.70      5.17 o 
   2   7   5       34.14       31.56      3.76 o 
   3   7   5       27.94       30.52      2.44 o 
   4   7   5      746.75      663.92      9.26 o 
   5   7   5       16.72       18.29      3.38 o 
   6   7   5       20.33       16.60      2.74 o 
   7   7   5       30.62       24.97      3.17 o 
   8   7   5        5.80       -1.94      4.02 o 
  -8   8   5       43.76       42.89      4.79 o 
  -7   8   5       25.51       19.71      2.92 o 
  -6   8   5        1.77       -0.09      2.51 o 
  -5   8   5        0.02       -0.17      3.57 o 
  -4   8   5        6.75        6.27      2.22 o 
  -3   8   5        3.65        4.61      2.17 o 
  -2   8   5       19.01       12.83      4.05 o 
  -1   8   5      117.28       99.77      5.26 o 
   0   8   5        1.68       -0.03      4.00 o 
   1   8   5       99.92      109.64      5.34 o 
   2   8   5       31.85       29.12      4.13 o 
   3   8   5      139.11      157.01      5.64 o 
   4   8   5       26.29       21.77      3.80 o 
   5   8   5       75.53       77.84      3.26 o 
   6   8   5       24.02       23.17      2.80 o 
   7   8   5        2.10       -1.78      5.66 o 
  -7   9   5        0.75       -3.34      4.23 o 
  -6   9   5        7.67       13.60      8.74 o 
  -5   9   5       50.87       48.12     11.09 o 
  -4   9   5       56.19       60.35      4.97 o 
  -3   9   5      112.74      106.76      5.05 o 
  -2   9   5      247.91      230.60      6.36 o 
  -1   9   5      148.05      169.68      6.45 o 
   0   9   5      242.99      222.88      6.69 o 
   1   9   5       48.89       63.06      4.95 o 
   2   9   5       14.88       18.37      4.55 o 
   3   9   5        8.92       13.52      3.69 o 
   4   9   5       12.14       21.15      4.54 o 
   5   9   5       42.43       42.43      4.41 o 
   6   9   5        1.98        2.73      3.65 o 
  -5  10   5        4.73       10.24      4.21 o 
  -4  10   5        2.37        5.42      4.49 o 
  -3  10   5       10.02        4.48      4.31 o 
  -2  10   5        2.09        2.29      3.78 o 
  -1  10   5      263.60      252.63      7.24 o 
   0  10   5       23.48       31.20      4.68 o 
   1  10   5        3.68        1.30      4.76 o 
   2  10   5       33.22       27.38      4.65 o 
   3  10   5       26.78       30.78      5.27 o 
   4  10   5        3.81        1.20      4.24 o 
   5  10   5        4.74       11.58      4.55 o 
  -4  11   5        3.19        6.03      4.32 o 
  -3  11   5        9.50        8.38      3.92 o 
  -2  11   5        3.00        3.56      4.17 o 
  -1  11   5      140.56      181.75      7.05 o 
   0  11   5      176.08      168.77      6.95 o 
   1  11   5       78.66       68.42      5.65 o 
   2  11   5      104.67      129.06      6.49 o 
   3  11   5      172.05      170.15      7.49 o 
   4  11   5       54.80       61.20      6.07 o 
 -10   0   6       66.64       80.77      5.20 o 
  -9   0   6      136.20      142.71      5.56 o 
  -8   0   6        0.13        2.53      3.23 o 
  -7   0   6      380.07      372.59      6.63 o 
  -6   0   6      425.92      421.43     14.32 o 
  -5   0   6      148.23      134.96      2.38 o 
  -4   0   6     3990.57     4114.11     13.99 o 
  -3   0   6      632.69      686.35      5.91 o 
  -2   0   6      239.46      252.94      3.57 o 
  -1   0   6     1541.51     1539.31     10.85 o 
   0   0   6      310.36      351.68      4.67 o 
   1   0   6     3874.81     3893.46      6.86 o 
   2   0   6      307.93      357.54      3.73 o 
   3   0   6      509.95      470.93      7.36 o 
   4   0   6      427.81      424.53      5.66 o 
   5   0   6        1.10       -2.00      2.76 o 
   6   0   6        0.03        0.64      2.99 o 
   7   0   6        7.73        0.22      3.40 o 
   8   0   6      168.65      193.97      6.04 o 
   9   0   6        3.26       12.26      4.55 o 
  10   0   6        7.77       19.20      4.87 o 
 -10   1   6        0.04        4.31      2.77 o 
  -9   1   6       10.49       12.14      2.96 o 
  -8   1   6       32.10       32.23      2.65 o 
  -7   1   6      461.33      470.85      8.24 o 
  -6   1   6      473.64      480.07      7.45 o 
  -5   1   6      168.60      164.33      1.85 o 
  -4   1   6      986.18     1030.50     16.72 o 
  -3   1   6      296.54      369.84      2.60 o 
  -2   1   6       52.45       40.48      1.37 o 
  -1   1   6      979.89      967.67      7.34 o 
   0   1   6       35.55       22.55      0.68 o 
   1   1   6     5342.84     5277.99     16.19 o 
   2   1   6     2764.05     2743.82      8.78 o 
   3   1   6      707.84      638.62      2.86 o 
   4   1   6      168.72      144.23      3.97 o 
   5   1   6        0.14       -0.90      2.01 o 
   6   1   6      181.37      177.37      3.81 o 
   7   1   6       96.16       88.47      3.23 o 
   8   1   6        2.51        3.53      2.68 o 
   9   1   6        7.18        9.99      3.03 o 
  10   1   6       26.45       28.77      4.74 o 
 -10   2   6        7.01       13.85      5.01 o 
  -9   2   6        9.35        5.48      2.67 o 
  -8   2   6        0.80        0.11      2.35 o 
  -7   2   6        0.57        1.70      2.35 o 
  -6   2   6        6.39        8.83      1.66 o 
  -5   2   6      148.83      142.77      2.57 o 
  -4   2   6     1728.51     1645.40     10.48 o 
  -3   2   6        0.27        3.78      2.07 o 
  -2   2   6      180.62      199.61      3.44 o 
  -1   2   6      251.53      252.47      5.78 o 
   0   2   6       45.00       45.61      0.94 o 
   1   2   6      806.05      912.38      4.66 o 
   2   2   6      719.10      821.35      4.68 o 
   3   2   6        2.65        0.27      0.95 o 
   4   2   6        0.01       -0.27      1.75 o 
   5   2   6        0.74        1.03      1.98 o 
   6   2   6        8.06        7.62      2.33 o 
   7   2   6        2.63        4.32      2.49 o 
   8   2   6        4.62       -2.04      3.04 o 
   9   2   6       16.97       12.15      4.36 o 
  10   2   6        0.43        2.15      5.21 o 
 -10   3   6        2.92       11.60      5.25 o 
  -9   3   6       40.55       40.01      5.11 o 
  -8   3   6        0.07        0.71      3.83 o 
  -7   3   6       68.98       76.61      3.51 o 
  -6   3   6     1366.08     1397.40     28.84 o 
  -5   3   6      108.56      120.89      3.24 o 
  -4   3   6        6.62        4.89      1.82 o 
  -3   3   6      741.35      740.47      7.05 o 
  -2   3   6      740.78      722.00      6.58 o 
  -1   3   6      739.97      713.59      4.45 o 
   0   3   6      594.18      556.19      4.78 o 
   1   3   6       63.76       81.25      2.93 o 
   2   3   6     1203.27     1118.65      7.77 o 
   3   3   6      594.57      615.62      6.28 o 
   4   3   6      573.47      519.40      4.34 o 
   5   3   6      393.99      371.49      4.10 o 
   6   3   6     1273.90     1259.50      7.49 o 
   7   3   6      189.09      164.79      5.93 o 
   8   3   6       67.48       61.18      5.03 o 
   9   3   6       25.22       27.04      5.24 o 
  10   3   6       18.40       16.23      5.71 o 
 -10   4   6       10.73       11.99      4.92 o 
  -9   4   6        1.28       -1.50      3.81 o 
  -8   4   6       32.34       40.03      4.22 o 
  -7   4   6        0.52       -0.02      3.79 o 
  -6   4   6      149.15      144.68      4.99 o 
  -5   4   6      454.67      436.76      7.37 o 
  -4   4   6      128.29      112.90      2.80 o 
  -3   4   6      289.97      247.42      4.92 o 
  -2   4   6     1146.89     1208.27      9.02 o 
  -1   4   6       13.94       13.65      1.92 o 
   0   4   6      447.28      409.36      4.73 o 
   1   4   6      340.49      385.58      7.04 o 
   2   4   6        0.04        0.38      0.68 o 
   3   4   6      311.67      265.57      2.13 o 
   4   4   6       40.45       39.22      2.06 o 
   5   4   6      109.92      106.32      4.59 o 
   6   4   6        5.51        7.36      4.01 o 
   7   4   6       35.81       35.63      4.71 o 
   8   4   6        9.28        1.02      4.67 o 
   9   4   6        0.57       -3.92      4.68 o 
 -10   5   6        0.00       -5.29      5.29 o 
  -9   5   6       10.34       13.65      4.67 o 
  -8   5   6       16.75       11.40      3.83 o 
  -7   5   6       61.54       51.78      4.30 o 
  -6   5   6       12.70       11.84      2.46 o 
  -5   5   6        1.70        1.56      2.33 o 
  -4   5   6       82.47       85.97      2.90 o 
  -3   5   6       19.04       25.50      2.09 o 
  -2   5   6       11.17        9.03      2.93 o 
  -1   5   6        3.44        3.19      1.02 o 
   0   5   6      142.54      138.57      1.94 o 
   1   5   6      163.83      199.73      4.24 o 
   2   5   6      105.00      120.28      2.72 o 
   3   5   6       73.66       75.85      2.70 o 
   4   5   6      656.01      615.56      5.58 o 
   5   5   6       13.53        9.37      2.64 o 
   6   5   6       40.12       45.56      4.18 o 
   7   5   6        2.21        5.19      4.24 o 
   8   5   6        0.14        0.72      4.08 o 
   9   5   6        0.49       -1.24      5.14 o 
  -9   6   6        1.25        1.13      4.25 o 
  -8   6   6       58.53       67.39      5.32 o 
  -7   6   6        1.25       -2.89      3.50 o 
  -6   6   6        3.54        1.32      3.94 o 
  -5   6   6        0.62       -2.32      2.32 o 
  -4   6   6       53.78       54.95      2.80 o 
  -3   6   6      155.29      150.29      3.11 o 
  -2   6   6      373.37      374.00      5.59 o 
  -1   6   6       11.13       15.48      1.65 o 
   0   6   6       90.90       86.77      1.76 o 
   1   6   6       89.56      100.64      2.67 o 
   2   6   6       14.80       16.10      2.11 o 
   3   6   6      133.58      119.78      3.21 o 
   4   6   6       30.36       32.68      2.67 o 
   5   6   6        9.91        7.47      2.52 o 
   6   6   6        5.89        2.54      2.74 o 
   7   6   6       69.43       74.18      5.16 o 
   8   6   6        5.30       12.60      4.29 o 
  -9   7   6        0.06       -4.64      5.09 o 
  -8   7   6       29.20       34.98      4.72 o 
  -7   7   6        3.28        7.03      2.72 o 
  -6   7   6       13.72       13.36      2.59 o 
  -5   7   6      140.40      140.29      6.70 o 
  -4   7   6      300.27      288.23      4.31 o 
  -3   7   6      354.21      338.15      5.39 o 
  -2   7   6     1631.40     1620.49     13.08 o 
  -1   7   6      842.26      847.59      9.86 o 
   0   7   6       67.61       77.94      4.78 o 
   1   7   6      132.83      133.68      5.19 o 
   2   7   6      175.87      186.12      5.50 o 
   3   7   6        8.33        6.54      2.44 o 
   4   7   6       11.34       15.63      2.46 o 
   5   7   6      112.54      114.28      3.53 o 
   6   7   6       78.04       71.26      3.44 o 
   7   7   6       88.04       99.23      4.02 o 
   8   7   6       14.88       25.44      3.62 o 
  -8   8   6        1.53       -4.07      4.30 o 
  -7   8   6        2.81        0.21      3.52 o 
  -6   8   6       13.36       10.73      4.14 o 
  -5   8   6       28.49       26.04      4.13 o 
  -4   8   6        2.34        1.06      3.77 o 
  -3   8   6       13.60       12.18      3.89 o 
  -2   8   6       91.51       93.87      4.84 o 
  -1   8   6       18.75       12.53      4.03 o 
   0   8   6        8.36        5.81      3.79 o 
   1   8   6      130.62      122.98      5.47 o 
   2   8   6       22.44       23.85      4.36 o 
   3   8   6       13.58       10.55      3.82 o 
   4   8   6        0.06        0.12      3.95 o 
   5   8   6       11.91        8.95      2.70 o 
   6   8   6      115.14      121.10      4.03 o 
   7   8   6        0.18       -4.37      4.37 o 
  -7   9   6       45.14       47.18      4.74 o 
  -6   9   6       17.79       10.26      4.15 o 
  -5   9   6      115.07      119.48      5.68 o 
  -4   9   6       58.34       72.15      5.27 o 
  -3   9   6       18.92       18.78      3.99 o 
  -2   9   6       13.88       17.96      4.41 o 
  -1   9   6      174.52      193.53      6.27 o 
   0   9   6      135.25      133.11      6.02 o 
   1   9   6      214.87      219.81      6.62 o 
   2   9   6       93.45       89.44      5.54 o 
   3   9   6       30.43       29.05      4.70 o 
   4   9   6      118.08      106.82      5.64 o 
   5   9   6       57.21       66.85      5.39 o 
   6   9   6        2.23       -4.36      4.36 o 
  -5  10   6        7.98       21.13      5.06 o 
  -4  10   6       13.80       23.98      5.03 o 
  -3  10   6       16.10        4.30      4.54 o 
  -2  10   6        1.22       -0.23      4.33 o 
  -1  10   6       16.85       21.92      5.02 o 
   0  10   6       19.22       31.98      5.54 o 
   1  10   6       23.64       23.08      4.88 o 
   2  10   6        0.00       -2.10      4.58 o 
   3  10   6        4.58        8.39      5.04 o 
   4  10   6       30.83       35.20      4.82 o 
   5  10   6        3.56        5.94      4.31 o 
  -4  11   6        0.32        7.18      4.36 o 
  -3  11   6        0.06       -4.28      4.28 o 
  -2  11   6       13.10       10.90      4.91 o 
  -1  11   6        7.88       25.24      4.93 o 
   0  11   6        1.13       -2.29      5.83 o 
   1  11   6       23.49       19.64      5.78 o 
   2  11   6       29.57       43.45      5.53 o 
   3  11   6       80.23       97.24      6.84 o 
 -11   1   7        1.41       12.35      5.86 o 
 -10   1   7        1.95       -2.41      2.80 o 
  -9   1   7      124.84      141.47     11.48 o 
  -8   1   7       20.26       20.38      3.44 o 
  -7   1   7       54.26       53.24      3.00 o 
  -6   1   7     1440.32     1479.90     15.51 o 
  -5   1   7      106.79      115.41      9.55 o 
  -4   1   7       31.76       26.51      1.70 o 
  -3   1   7      826.34      787.05      3.83 o 
  -2   1   7       56.83       54.42      1.29 o 
  -1   1   7      718.04      640.54      8.53 o 
   0   1   7     1007.53      965.33      5.99 o 
   1   1   7        0.41        4.38      0.93 o 
   2   1   7     4568.78     4590.25     10.36 o 
   3   1   7       84.49       81.03      1.40 o 
   4   1   7      147.88      149.31      2.96 o 
   5   1   7       53.88       45.05      2.53 o 
   6   1   7        5.22        8.05      2.95 o 
   7   1   7       70.55       55.51      2.90 o 
   8   1   7       43.29       51.07      3.04 o 
   9   1   7        0.18       -1.61      2.66 o 
  10   1   7       22.81       14.09      7.16 o 
 -10   2   7       32.41       24.10      4.89 o 
  -9   2   7       10.89       20.58      3.10 o 
  -8   2   7       13.97       13.93      2.55 o 
  -7   2   7      176.88      165.51     10.05 o 
  -6   2   7     1269.26     1240.49     23.82 o 
  -5   2   7      418.54      390.13      3.99 o 
  -4   2   7      112.32      115.46      3.96 o 
  -3   2   7       98.76       98.38      3.22 o 
  -2   2   7      664.48      682.02      5.92 o 
  -1   2   7     1845.91     1891.61     19.11 o 
   0   2   7      169.12      153.59      2.30 o 
   1   2   7        0.27        2.87      1.32 o 
   2   2   7      632.25      642.42      4.18 o 
   3   2   7       44.77       49.25      1.13 o 
   4   2   7       30.03       31.24      2.07 o 
   5   2   7        3.26        1.86      2.16 o 
   6   2   7      202.86      193.45      3.71 o 
   7   2   7      112.07      108.90      3.43 o 
   8   2   7       24.11       28.65      3.02 o 
   9   2   7        6.28        6.04      4.79 o 
  10   2   7        4.89        2.68      4.69 o 
 -10   3   7        2.05       -1.32      4.71 o 
  -9   3   7       32.05       32.20      5.07 o 
  -8   3   7       57.56       53.24      4.46 o 
  -7   3   7      399.49      379.54     22.28 o 
  -6   3   7      283.34      280.23      3.11 o 
  -5   3   7       20.37       19.88      2.21 o 
  -4   3   7      155.28      169.55      4.34 o 
  -3   3   7      633.88      620.05      6.73 o 
  -2   3   7       21.26       13.72      2.22 o 
  -1   3   7      142.85      116.99      2.56 o 
   0   3   7      480.09      501.62      5.55 o 
   1   3   7     1038.83      944.54      7.80 o 
   2   3   7       63.42       59.26      1.17 o 
   3   3   7      730.44      705.99      2.99 o 
   4   3   7      121.87      127.47      2.81 o 
   5   3   7        3.48        0.30      2.19 o 
   6   3   7      347.53      350.83      4.57 o 
   7   3   7       55.78       64.54      4.97 o 
   8   3   7        4.09        8.12      4.27 o 
   9   3   7        1.33        3.04      4.27 o 
 -10   4   7       31.56       45.66      5.33 o 
  -9   4   7        4.21       -1.73      4.36 o 
  -8   4   7        1.08        1.27      3.71 o 
  -7   4   7        0.10       -3.77      3.77 o 
  -6   4   7       71.81       83.73      4.63 o 
  -5   4   7       31.29       43.59      2.55 o 
  -4   4   7      375.63      365.47      8.89 o 
  -3   4   7      140.01      168.04      4.35 o 
  -2   4   7       82.97       81.54      3.27 o 
  -1   4   7      409.87      377.87      9.12 o 
   0   4   7       25.57       30.37      3.72 o 
   1   4   7      709.08      665.86      9.53 o 
   2   4   7      208.49      187.34      1.79 o 
   3   4   7      236.01      226.11      2.10 o 
   4   4   7      209.42      181.96      4.22 o 
   5   4   7      148.88      144.76      5.17 o 
   6   4   7        3.79        1.34      4.02 o 
   7   4   7        0.35       -1.00      4.50 o 
   8   4   7       80.54       72.45      5.12 o 
   9   4   7        3.30       10.08      4.38 o 
 -10   5   7       31.66       48.28      5.65 o 
  -9   5   7       14.37        9.87      4.11 o 
  -8   5   7       24.01       31.54      4.50 o 
  -7   5   7        3.40       -0.69      3.52 o 
  -6   5   7       28.81       26.20      3.80 o 
  -5   5   7       21.92       24.36      2.66 o 
  -4   5   7      300.46      290.57      4.15 o 
  -3   5   7      312.47      325.92      6.12 o 
  -2   5   7     1703.02     1711.04     11.84 o 
  -1   5   7      110.87      106.75      3.26 o 
   0   5   7      534.82      502.61      5.98 o 
   1   5   7      224.24      212.80      3.18 o 
   2   5   7      280.35      263.51      3.65 o 
   3   5   7      168.85      162.03      3.30 o 
   4   5   7       56.42       62.92      2.89 o 
   5   5   7       97.35       88.41      3.15 o 
   6   5   7      684.73      639.78      9.18 o 
   7   5   7      185.29      187.02      6.17 o 
   8   5   7       54.32       57.21      5.55 o 
   9   5   7       66.02       81.70      6.56 o 
  -9   6   7       26.05       35.19      5.25 o 
  -8   6   7       16.21        5.00      4.53 o 
  -7   6   7        0.17        1.52      3.68 o 
  -6   6   7       62.93       57.35      2.95 o 
  -5   6   7      153.29      146.12      6.81 o 
  -4   6   7      380.90      387.84     16.08 o 
  -3   6   7        8.82       14.59      2.42 o 
  -2   6   7      231.31      230.25      5.62 o 
  -1   6   7       30.11       25.02      3.66 o 
   0   6   7       46.64       46.06      2.27 o 
   1   6   7       40.01       38.35      2.21 o 
   2   6   7       18.49       17.31      2.29 o 
   3   6   7      226.39      232.09      4.00 o 
   4   6   7       81.12       76.09      3.03 o 
   5   6   7      127.45      123.47      3.49 o 
   6   6   7        1.34        2.44      2.61 o 
   7   6   7        5.99        4.78      2.87 o 
   8   6   7        0.22       -4.05      4.88 o 
  -8   7   7       13.57       29.64      5.16 o 
  -7   7   7       45.95       46.55      4.30 o 
  -6   7   7        0.61        4.37      2.79 o 
  -5   7   7      126.43      142.67      3.66 o 
  -4   7   7       83.29       85.42      3.70 o 
  -3   7   7       91.87       85.65      4.81 o 
  -2   7   7       51.85       51.36      4.63 o 
  -1   7   7      173.64      154.20      5.52 o 
   0   7   7       26.07       14.19      3.97 o 
   1   7   7      507.18      481.46      7.87 o 
   2   7   7      309.16      288.64      4.19 o 
   3   7   7       80.24       73.00      2.98 o 
   4   7   7      221.21      207.10      6.29 o 
   5   7   7        9.72       10.76      2.67 o 
   6   7   7       23.17       20.45      3.07 o 
   7   7   7        0.23       -1.72      2.97 o 
   8   7   7        3.27        9.14      4.79 o 
  -8   8   7       39.50       50.66      5.72 o 
  -7   8   7       26.61       29.96      6.57 o 
  -6   8   7       97.17      109.35      5.52 o 
  -5   8   7       88.74      102.30      5.44 o 
  -4   8   7       12.45       10.86      4.21 o 
  -3   8   7       66.90       76.04      5.17 o 
  -2   8   7      119.67      109.12      5.25 o 
  -1   8   7       16.55       12.81      4.14 o 
   0   8   7        2.82        1.89      3.92 o 
   1   8   7        0.38        1.34      3.72 o 
   2   8   7       41.24       40.42      4.30 o 
   3   8   7        1.15        0.69      3.23 o 
   4   8   7        5.70        8.43      4.25 o 
   5   8   7       12.37        7.86      2.76 o 
   6   8   7       51.03       62.93      3.55 o 
   7   8   7        0.35        1.20      2.97 o 
  -7   9   7        2.60       -3.49      3.49 o 
  -6   9   7        0.03       -2.10      3.58 o 
  -5   9   7       10.22       16.56      4.24 o 
  -4   9   7       27.85       24.63      4.60 o 
  -3   9   7       44.84       36.66      4.79 o 
  -2   9   7      120.44      106.33      5.38 o 
  -1   9   7      161.15      157.44      6.33 o 
   0   9   7        7.93       13.27      4.81 o 
   1   9   7       18.52       22.19      4.38 o 
   2   9   7       10.79       10.40      4.48 o 
   3   9   7       26.31       30.60      4.41 o 
   4   9   7       27.64       33.00      4.53 o 
   5   9   7       34.13       45.68      4.89 o 
   6   9   7       14.17        7.42      4.49 o 
  -5  10   7        5.52       11.62      5.30 o 
  -4  10   7        2.57       10.09      4.88 o 
  -3  10   7        0.41       -4.54      4.54 o 
  -2  10   7        8.99        5.98      4.43 o 
  -1  10   7       30.01       33.33      4.70 o 
   0  10   7        2.22        6.40      5.20 o 
   1  10   7        0.36       -4.76      4.76 o 
   2  10   7       20.21       28.56      5.45 o 
   3  10   7        9.21        9.48      4.34 o 
   4  10   7        2.58        4.58      4.36 o 
  -3  11   7       30.86       25.34      5.56 o 
  -2  11   7        0.56        1.31      4.73 o 
  -1  11   7        9.45       22.98      5.45 o 
   0  11   7       56.31       44.57      5.90 o 
   1  11   7       70.35       71.50      6.75 o 
   2  11   7       67.63       72.04      5.78 o 
 -10   0   8       68.25       90.20      5.70 o 
  -9   0   8       17.52       13.78      3.75 o 
  -8   0   8      305.76      322.00      6.95 o 
  -7   0   8      558.73      565.77      8.15 o 
  -6   0   8       91.11       87.31      5.20 o 
  -5   0   8      821.87      768.46      7.30 o 
  -4   0   8     1415.85     1469.89      9.69 o 
  -3   0   8      182.73      213.85      4.16 o 
  -2   0   8     1163.44     1199.88      8.55 o 
  -1   0   8      142.65      126.15      1.79 o 
   0   0   8       89.22       88.88      2.31 o 
   1   0   8      877.76      825.29     11.45 o 
   2   0   8       12.75        6.58      0.88 o 
   3   0   8      283.51      298.81      5.36 o 
   4   0   8      733.40      670.39      7.61 o 
   5   0   8        0.85        1.72      3.02 o 
   6   0   8       24.18       20.51      3.77 o 
   7   0   8      237.97      225.95      5.88 o 
   8   0   8       55.00       62.29      4.41 o 
   9   0   8       15.36       18.33      4.61 o 
 -10   1   8        0.01        6.51      3.32 o 
  -9   1   8        0.59       -2.57      2.57 o 
  -8   1   8       13.57       19.77      2.85 o 
  -7   1   8      185.53      188.18      3.86 o 
  -6   1   8        0.83       -0.02      1.34 o 
  -5   1   8       43.39       43.02      4.59 o 
  -4   1   8      122.18      112.96      2.38 o 
  -3   1   8       11.05       11.44      1.23 o 
  -2   1   8       50.53       46.25      1.43 o 
  -1   1   8      137.13      155.18      1.83 o 
   0   1   8      128.13      125.67      1.12 o 
   1   1   8       31.29       27.61      0.87 o 
   2   1   8      574.09      571.92      7.34 o 
   3   1   8      328.84      319.33      3.87 o 
   4   1   8      828.43      859.03     22.44 o 
   5   1   8       83.41       84.46      2.94 o 
   6   1   8        0.07       -0.92      2.21 o 
   7   1   8       12.00       16.93      2.63 o 
   8   1   8       21.29       26.92      2.94 o 
   9   1   8        1.86        5.53      3.56 o 
 -10   2   8       41.74       44.77      3.61 o 
  -9   2   8        3.44       -0.81      2.76 o 
  -8   2   8       60.92       72.33      3.32 o 
  -7   2   8       70.01       67.21      3.01 o 
  -6   2   8       42.42       41.05      2.58 o 
  -5   2   8      530.66      545.85      6.53 o 
  -4   2   8       94.69      101.25      2.47 o 
  -3   2   8       57.72       56.61      2.71 o 
  -2   2   8       80.13       92.04      2.06 o 
  -1   2   8     1144.06     1273.83     11.63 o 
   0   2   8     1542.55     1584.77      4.02 o 
   1   2   8     2386.48     2388.38     12.47 o 
   2   2   8      293.19      289.96      1.97 o 
   3   2   8       27.13       25.45      1.21 o 
   4   2   8      401.94      395.51      4.37 o 
   5   2   8        0.66       -0.98      2.30 o 
   6   2   8        1.04        5.84      2.34 o 
   7   2   8       12.26       13.88      2.72 o 
   8   2   8       29.12       23.16      4.68 o 
   9   2   8       17.83       11.71      4.91 o 
 -10   3   8       13.96        3.60      5.18 o 
  -9   3   8        3.11        6.95      4.05 o 
  -8   3   8       51.32       42.81      4.78 o 
  -7   3   8        7.58       15.91      2.94 o 
  -6   3   8       56.79       44.26      1.95 o 
  -5   3   8      203.46      173.71      4.47 o 
  -4   3   8      190.03      181.12      4.54 o 
  -3   3   8       81.91       84.05      3.45 o 
  -2   3   8      180.73      194.19      4.10 o 
  -1   3   8      339.41      260.05      2.65 o 
   0   3   8     1491.63     1477.92      4.87 o 
   1   3   8       27.47       26.30      1.47 o 
   2   3   8      959.34      937.88      3.82 o 
   3   3   8      191.63      169.08      1.85 o 
   4   3   8      355.00      344.86      4.47 o 
   5   3   8      379.06      372.55      4.61 o 
   6   3   8        4.95        6.69      2.35 o 
   7   3   8       29.99       29.62      4.22 o 
   8   3   8      147.73      174.37      6.76 o 
   9   3   8       56.36       40.83      5.56 o 
 -10   4   8        1.22        0.87      4.90 o 
  -9   4   8       54.03       66.66      5.67 o 
  -8   4   8       86.63       81.82      5.24 o 
  -7   4   8        0.00        1.62      3.95 o 
  -6   4   8      274.45      274.07      6.39 o 
  -5   4   8       36.66       26.68      2.40 o 
  -4   4   8        0.18        0.18      3.07 o 
  -3   4   8      450.68      436.83      6.35 o 
  -2   4   8       70.53       67.45      3.29 o 
  -1   4   8     1188.24     1282.54      7.25 o 
   0   4   8     1283.98     1256.93     12.46 o 
   1   4   8      105.54      114.82      5.16 o 
   2   4   8      643.30      622.90      3.25 o 
   3   4   8      511.28      496.34      3.65 o 
   4   4   8       18.15       12.63      2.44 o 
   5   4   8       35.56       37.27      2.82 o 
   6   4   8       60.68       68.49      4.78 o 
   7   4   8       24.57       13.14      4.03 o 
   8   4   8        7.09        1.54      4.87 o 
  -9   5   8        0.44       -3.60      4.90 o 
  -8   5   8       12.13       13.84      4.73 o 
  -7   5   8        2.13        4.36      3.80 o 
  -6   5   8       24.10       19.83      2.79 o 
  -5   5   8       12.65        7.23      2.96 o 
  -4   5   8       61.58       55.81      2.69 o 
  -3   5   8      357.50      377.48      6.53 o 
  -2   5   8       15.22       13.12      3.37 o 
  -1   5   8      119.48       99.12      2.51 o 
   0   5   8       31.65       38.82      2.13 o 
   1   5   8       11.68       17.49      2.10 o 
   2   5   8      169.87      153.87      3.22 o 
   3   5   8       75.04       78.13      3.54 o 
   4   5   8       11.01        8.23      2.33 o 
   5   5   8       73.14       70.56      3.16 o 
   6   5   8       29.76       29.37      3.04 o 
   7   5   8        3.10        5.82      4.64 o 
   8   5   8       18.46       11.54      4.59 o 
  -9   6   8       12.34       16.38      4.98 o 
  -8   6   8       25.33       30.71      4.55 o 
  -7   6   8        0.00       -0.33      2.64 o 
  -6   6   8      134.58      144.58      8.67 o 
  -5   6   8       67.40       70.54      3.09 o 
  -4   6   8      141.66      154.07      8.28 o 
  -3   6   8      794.61      817.09      6.25 o 
  -2   6   8        0.33        0.34      3.38 o 
  -1   6   8      215.60      223.56      5.68 o 
   0   6   8       61.02       70.68      3.77 o 
   1   6   8      108.08      104.01      2.82 o 
   2   6   8     1140.88     1086.72      8.16 o 
   3   6   8      291.60      301.17     14.37 o 
   4   6   8        0.60       -0.61      2.48 o 
   5   6   8      129.87      121.60      5.80 o 
   6   6   8        0.00       -0.26      3.97 o 
   7   6   8        2.34        1.58      2.98 o 
   8   6   8        0.23        2.06      3.05 o 
  -8   7   8        8.20        0.49      4.65 o 
  -7   7   8        3.16        3.31      3.20 o 
  -6   7   8        0.11       -1.25      5.01 o 
  -5   7   8        0.58        4.61      2.59 o 
  -4   7   8       71.81       62.13      2.86 o 
  -3   7   8      482.49      464.54      8.09 o 
  -2   7   8      428.13      417.38      7.69 o 
  -1   7   8       29.66       24.07      4.16 o 
   0   7   8      304.89      288.70      6.80 o 
   1   7   8       82.74       91.28      5.20 o 
   2   7   8       99.53       98.93      4.55 o 
   3   7   8       20.71       18.19      2.47 o 
   4   7   8       59.55       67.77      3.12 o 
   5   7   8        7.71        3.29      2.48 o 
   6   7   8       58.08       61.86      3.33 o 
   7   7   8       49.02       51.00      9.29 o 
  -7   8   8       10.60        4.27      2.84 o 
  -6   8   8       29.95       28.49      4.09 o 
  -5   8   8        0.04        1.85      3.96 o 
  -4   8   8        0.72       -2.10      4.27 o 
  -3   8   8       10.66       10.57      3.77 o 
  -2   8   8       46.36       40.99      4.47 o 
  -1   8   8       81.87       77.85      5.09 o 
   0   8   8       29.98       32.98      4.78 o 
   1   8   8        2.43        5.57      4.39 o 
   2   8   8      103.74       94.31      5.31 o 
   3   8   8        9.93        9.13      4.25 o 
   4   8   8        9.91       12.97      4.08 o 
   5   8   8        2.55       -0.81      2.95 o 
   6   8   8        2.20       -3.16      3.16 o 
  -6   9   8       20.46       15.47      3.97 o 
  -5   9   8       51.04       63.56      5.18 o 
  -4   9   8       14.67       11.70      4.14 o 
  -3   9   8       51.95       46.01      4.72 o 
  -2   9   8        5.39        8.79      4.38 o 
  -1   9   8       16.28       16.34      4.80 o 
   0   9   8      106.12       95.67      5.83 o 
   1   9   8       56.30       50.04      5.20 o 
   2   9   8        6.53        3.57      4.28 o 
   3   9   8       62.55       76.94      5.56 o 
   4   9   8       58.30       48.83      4.88 o 
   5   9   8        0.24        4.63      3.85 o 
  -5  10   8       21.12       32.37      5.73 o 
  -4  10   8      117.34      127.70      6.11 o 
  -3  10   8      104.42      103.90      5.92 o 
  -2  10   8       93.52       88.50      5.94 o 
  -1  10   8       25.02       29.49      4.98 o 
   0  10   8       73.73       98.71      6.51 o 
   1  10   8       86.05       87.70      6.21 o 
   2  10   8       52.93       68.34      6.00 o 
   3  10   8        5.64        3.63      5.14 o 
   4  10   8        7.68       17.78      5.62 o 
  -3  11   8       11.89       -0.03      5.06 o 
  -2  11   8       36.12       45.99      5.94 o 
  -1  11   8        8.77       17.36      4.66 o 
   0  11   8        0.26       -4.70      4.70 o 
   1  11   8       13.38       20.42      5.92 o 
   2  11   8        0.09       -2.05      4.79 o 
 -10   1   9       35.31       47.03      3.59 o 
  -9   1   9       22.58       22.90      3.00 o 
  -8   1   9       15.84       16.49      2.87 o 
  -7   1   9      155.31      161.80      3.72 o 
  -6   1   9       60.54       46.80      2.21 o 
  -5   1   9      104.49       94.59      6.04 o 
  -4   1   9      653.45      623.26      4.89 o 
  -3   1   9     1154.49     1249.80      5.94 o 
  -2   1   9      608.12      624.68      8.91 o 
  -1   1   9      410.33      399.86      2.79 o 
   0   1   9       59.72       63.26      1.00 o 
   1   1   9      207.87      212.78      1.59 o 
   2   1   9      143.50      138.81      2.34 o 
   3   1   9       15.59       14.23      2.72 o 
   4   1   9       43.61       49.75      2.68 o 
   5   1   9        6.18        3.12      2.39 o 
   6   1   9        0.26        0.72      2.48 o 
   7   1   9        7.85        8.98      2.65 o 
   8   1   9        6.55        9.92      3.08 o 
   9   1   9       11.69        5.33      4.85 o 
 -10   2   9        9.32       18.94      3.15 o 
  -9   2   9       40.76       42.81      6.12 o 
  -8   2   9      306.73      304.47      4.97 o 
  -7   2   9      126.61      136.67      7.91 o 
  -6   2   9       68.73       96.14     18.83 o 
  -5   2   9      225.58      222.70      4.83 o 
  -4   2   9      294.90      305.24      3.82 o 
  -3   2   9      278.20      292.56      5.66 o 
  -2   2   9      334.98      288.92      4.64 o 
  -1   2   9      555.59      563.92      6.21 o 
   0   2   9     1384.46     1322.46      7.67 o 
   1   2   9      196.65      171.47      2.01 o 
   2   2   9      116.72      123.02      1.87 o 
   3   2   9      252.01      229.38      4.50 o 
   4   2   9     1110.66     1098.51      7.72 o 
   5   2   9      353.57      306.48      4.41 o 
   6   2   9        0.21       -2.40      2.40 o 
   7   2   9       24.92       32.00      3.09 o 
   8   2   9       37.26       45.90      3.26 o 
   9   2   9       28.32       35.27      4.98 o 
 -10   3   9       18.06       29.69      4.88 o 
  -9   3   9        0.58       -4.87      4.87 o 
  -8   3   9       54.49       53.36      4.93 o 
  -7   3   9       38.87       41.68      2.62 o 
  -6   3   9      274.80      252.79      4.02 o 
  -5   3   9       18.54       15.55      2.09 o 
  -4   3   9      315.87      336.44      4.09 o 
  -3   3   9      258.29      269.66      5.06 o 
  -2   3   9      219.07      210.09      4.26 o 
  -1   3   9      784.80      818.36      4.50 o 
   0   3   9      415.85      435.99      5.98 o 
   1   3   9       11.67       12.94      1.51 o 
   2   3   9      825.06      795.98      4.36 o 
   3   3   9      463.82      464.16      3.06 o 
   4   3   9      193.90      181.73      5.92 o 
   5   3   9       28.27       21.48      1.99 o 
   6   3   9        8.18       10.87      2.45 o 
   7   3   9        0.36        2.06      4.56 o 
   8   3   9       10.64       22.46      4.96 o 
   9   3   9        5.06       20.53      5.62 o 
 -10   4   9        0.23       -3.35      5.21 o 
  -9   4   9        1.75        4.23      4.60 o 
  -8   4   9      193.13      200.16      6.63 o 
  -7   4   9       30.62       28.96      3.93 o 
  -6   4   9        8.28        5.45      3.63 o 
  -5   4   9      258.40      254.88      4.13 o 
  -4   4   9        0.82        0.61      3.05 o 
  -3   4   9      452.10      470.02      6.74 o 
  -2   4   9      194.79      184.70      4.58 o 
  -1   4   9      236.90      248.57      3.76 o 
   0   4   9       96.54       90.54      2.56 o 
   1   4   9     1090.65     1093.24     13.23 o 
   2   4   9       39.85       42.46      1.79 o 
   3   4   9      312.20      288.41      3.14 o 
   4   4   9      213.58      204.18      5.10 o 
   5   4   9      165.60      135.26      3.48 o 
   6   4   9        0.24        0.17      2.54 o 
   7   4   9        8.32       16.68      4.91 o 
   8   4   9       10.01       18.40      4.90 o 
  -9   5   9        0.02        6.91      4.95 o 
  -8   5   9        0.50       -2.64      3.85 o 
  -7   5   9       91.69       98.20      5.38 o 
  -6   5   9       88.61       93.74      3.54 o 
  -5   5   9       71.53       64.77      3.07 o 
  -4   5   9      173.73      190.60      5.56 o 
  -3   5   9      111.96      124.54      4.73 o 
  -2   5   9       66.28       70.63      4.04 o 
  -1   5   9       10.98        8.82      1.89 o 
   0   5   9      411.77      385.38      7.57 o 
   1   5   9       29.14       32.61      2.38 o 
   2   5   9       34.18       22.66      2.45 o 
   3   5   9       62.25       63.32      3.85 o 
   4   5   9        1.20        2.26      3.08 o 
   5   5   9      193.63      193.42      4.23 o 
   6   5   9      103.66      118.89      8.58 o 
   7   5   9       80.27       87.50      4.34 o 
   8   5   9       90.11      101.22      6.65 o 
  -9   6   9       22.56       23.30      5.82 o 
  -8   6   9        7.27       14.76      5.03 o 
  -7   6   9        7.63        6.71      2.93 o 
  -6   6   9        0.50        0.75      2.69 o 
  -5   6   9        8.00        7.32      3.90 o 
  -4   6   9      191.04      175.47      3.82 o 
  -3   6   9      119.08      111.40      5.08 o 
  -2   6   9       55.78       55.25      4.09 o 
  -1   6   9       85.55       86.54      4.72 o 
   0   6   9       91.85       99.30      2.92 o 
   1   6   9       51.10       47.91      2.58 o 
   2   6   9      174.79      160.39      3.61 o 
   3   6   9        7.83       12.69      2.48 o 
   4   6   9       59.03       50.66      2.95 o 
   5   6   9        7.52       10.18      2.67 o 
   6   6   9        3.38        0.09      2.73 o 
   7   6   9        6.76        1.06      3.01 o 
  -8   7   9       14.69       18.39      5.25 o 
  -7   7   9        0.00        2.12      3.11 o 
  -6   7   9        0.05        1.92      2.78 o 
  -5   7   9       12.58       11.78      4.50 o 
  -4   7   9        6.15        4.82      3.18 o 
  -3   7   9        6.13        4.19      3.84 o 
  -2   7   9        0.10        1.67      3.78 o 
  -1   7   9       48.90       42.83      4.53 o 
   0   7   9      318.22      311.09      7.23 o 
   1   7   9       18.01       15.50      4.15 o 
   2   7   9        4.26        2.91      2.36 o 
   3   7   9       22.22       23.79      4.95 o 
   4   7   9        1.25        1.75      3.57 o 
   5   7   9       52.38       52.17      3.41 o 
   6   7   9        2.79        2.28      2.74 o 
   7   7   9        5.57        4.43      9.53 o 
  -7   8   9      122.61      138.24      9.78 o 
  -6   8   9       41.02       41.67      4.70 o 
  -5   8   9        2.14        6.94      4.14 o 
  -4   8   9      137.73      148.64      5.77 o 
  -3   8   9      116.12      105.19      5.56 o 
  -2   8   9        6.77        8.58      3.78 o 
  -1   8   9      168.63      162.41      6.13 o 
   0   8   9      191.67      203.11      6.89 o 
   1   8   9       39.43       38.93      4.51 o 
   2   8   9      108.43      102.17      5.59 o 
   3   8   9       42.50       48.86      5.03 o 
   4   8   9       36.07       30.32      4.20 o 
   5   8   9       65.38       78.18      3.57 o 
   6   8   9        4.36        7.37      3.29 o 
  -6   9   9        8.19        0.46      3.82 o 
  -5   9   9        3.85        9.20      5.07 o 
  -4   9   9       11.39       10.18      4.88 o 
  -3   9   9        0.08       -4.52      4.52 o 
  -2   9   9       45.88       42.43      4.96 o 
  -1   9   9       37.61       46.91      5.34 o 
   0   9   9        4.04        6.66      4.31 o 
   1   9   9       30.39       24.89      4.91 o 
   2   9   9        7.34       11.42      4.84 o 
   3   9   9        0.34        1.69      4.09 o 
   4   9   9       32.78       34.80      4.61 o 
   5   9   9        0.92       -1.64      4.46 o 
  -4  10   9        1.49        9.75      5.25 o 
  -3  10   9        0.60       -3.11      4.82 o 
  -2  10   9        6.71        8.76      4.15 o 
  -1  10   9        0.00       12.77      4.86 o 
   0  10   9       11.89        6.89      5.27 o 
   1  10   9       26.46       38.08      5.79 o 
   2  10   9        2.24        3.51      4.43 o 
   3  10   9        0.41       -4.30      5.17 o 
  -1  11   9        4.12        7.85      4.64 o 
   0  11   9       13.36       10.97      4.68 o 
 -10   0  10       19.33        6.86      4.63 o 
  -9   0  10       20.59       29.75      4.37 o 
  -8   0  10      154.99      176.55      6.11 o 
  -7   0  10       96.84       83.92      4.55 o 
  -6   0  10      490.09      485.13      6.75 o 
  -5   0  10     1237.26     1188.73     10.00 o 
  -4   0  10      105.81      119.11      3.90 o 
  -3   0  10       64.19       66.13      3.41 o 
  -2   0  10        3.52        7.52      2.48 o 
  -1   0  10        0.22        1.10      1.84 o 
   0   0  10      523.32      544.77      4.57 o 
   1   0  10        0.69        6.98      6.62 o 
   2   0  10      525.62      529.06      4.87 o 
   3   0  10      407.47      383.35     23.59 o 
   4   0  10        8.47       13.42      3.49 o 
   5   0  10      299.82      263.91      6.02 o 
   6   0  10       38.34       43.59      4.07 o 
   7   0  10       55.97       82.12      5.02 o 
   8   0  10      107.21      104.17      5.36 o 
   9   0  10       81.39      105.87      6.53 o 
 -10   1  10        0.05       -4.08      4.30 o 
  -9   1  10       13.02       22.35      3.23 o 
  -8   1  10       41.45       39.08      3.10 o 
  -7   1  10        1.09       -2.33      3.72 o 
  -6   1  10        9.90       12.64      1.96 o 
  -5   1  10       24.30       21.62      3.46 o 
  -4   1  10        6.96        9.32      1.93 o 
  -3   1  10      481.07      501.93      3.60 o 
  -2   1  10        9.95       14.93      1.44 o 
  -1   1  10      129.67      135.39      1.69 o 
   0   1  10      405.23      401.11      2.61 o 
   1   1  10       32.41       35.92      1.17 o 
   2   1  10      636.03      641.26      6.60 o 
   3   1  10      243.16      235.67      5.02 o 
   4   1  10       86.36       94.67      3.21 o 
   5   1  10       13.25       11.44      3.68 o 
   6   1  10        8.97        9.07      3.49 o 
   7   1  10       17.18       16.25      3.00 o 
   8   1  10        2.51        3.48      3.94 o 
   9   1  10        2.91        8.08     11.80 o 
 -10   2  10        2.99       -2.27      4.41 o 
  -9   2  10        1.04        7.78      2.91 o 
  -8   2  10      132.12      148.19      4.02 o 
  -7   2  10        5.07        1.33      5.64 o 
  -6   2  10       55.68       46.78      2.63 o 
  -5   2  10      131.28      136.96      4.33 o 
  -4   2  10      260.31      257.47      3.66 o 
  -3   2  10      206.04      192.17      3.14 o 
  -2   2  10       17.49       16.58      1.71 o 
  -1   2  10       44.16       46.21      1.34 o 
   0   2  10      319.60      332.72      2.48 o 
   1   2  10      221.39      206.43      2.18 o 
   2   2  10       17.21       23.14      1.97 o 
   3   2  10       65.55       53.68      1.66 o 
   4   2  10      155.72      150.90      3.52 o 
   5   2  10        0.80       -2.39      2.39 o 
   6   2  10       27.92       34.51      3.00 o 
   7   2  10        4.32        5.97      2.74 o 
   8   2  10        0.06       -3.83      4.79 o 
   9   2  10       17.64       10.19      5.27 o 
 -10   3  10        1.20        7.51      4.71 o 
  -9   3  10       13.64       11.08      4.93 o 
  -8   3  10       44.92       43.97      5.07 o 
  -7   3  10      116.05      105.77      9.86 o 
  -6   3  10        1.63       -2.23      2.23 o 
  -5   3  10       19.34       21.49      2.34 o 
  -4   3  10        9.23        8.37      2.04 o 
  -3   3  10        8.68        5.35      1.98 o 
  -2   3  10      152.24      140.98      5.47 o 
  -1   3  10        0.34        1.93      1.11 o 
   0   3  10        5.97        6.37      1.18 o 
   1   3  10        0.01        1.05      1.30 o 
   2   3  10        1.92        2.79      1.50 o 
   3   3  10       64.91       55.50      1.72 o 
   4   3  10      139.51      114.90      2.51 o 
   5   3  10        5.94        4.28      2.06 o 
   6   3  10       69.91       62.04      5.98 o 
   7   3  10      113.80      108.17      5.57 o 
   8   3  10       42.86       43.59      5.13 o 
  -9   4  10       37.81       31.00      4.71 o 
  -8   4  10       35.81       45.08      5.25 o 
  -7   4  10        0.03        2.33      4.19 o 
  -6   4  10       90.29       88.73      2.96 o 
  -5   4  10      194.14      193.48      3.68 o 
  -4   4  10      220.89      213.31      5.40 o 
  -3   4  10       25.65       22.89      3.40 o 
  -2   4  10      523.62      500.01      6.83 o 
  -1   4  10      588.26      595.53      7.19 o 
   0   4  10      235.19      237.61      3.58 o 
   1   4  10      401.31      392.27      4.42 o 
   2   4  10       93.54      102.85      6.03 o 
   3   4  10      257.38      254.96      3.12 o 
   4   4  10      427.16      406.05      6.68 o 
   5   4  10       41.77       46.87      2.81 o 
   6   4  10        0.41       -1.61      2.70 o 
   7   4  10       48.73       44.89      4.67 o 
   8   4  10       16.82       19.79      4.48 o 
  -9   5  10        0.65       -3.43      4.29 o 
  -8   5  10        4.21        5.02      4.47 o 
  -7   5  10       17.54       12.64      4.00 o 
  -6   5  10      162.73      164.69      6.60 o 
  -5   5  10       81.35       83.07      4.30 o 
  -4   5  10       40.88       43.06      4.11 o 
  -3   5  10        0.07        3.10      3.58 o 
  -2   5  10       12.07        9.26      3.38 o 
  -1   5  10        5.79        8.64      2.10 o 
   0   5  10       28.57       27.42      2.44 o 
   1   5  10      139.16      130.65      3.36 o 
   2   5  10      117.50      102.51      5.15 o 
   3   5  10       57.82       64.05      3.67 o 
   4   5  10        0.43        0.96      2.33 o 
   5   5  10       31.85       35.60      2.88 o 
   6   5  10        0.91        0.59      2.55 o 
   7   5  10       17.81       15.03      3.04 o 
   8   5  10        0.89       -5.04      5.04 o 
  -7   6  10       80.07       99.04      4.23 o 
  -6   6  10       20.88       23.49      2.91 o 
  -5   6  10       37.81       44.72      3.34 o 
  -4   6  10        7.44        7.84      2.51 o 
  -3   6  10       61.07       68.13      4.61 o 
  -2   6  10       93.36       87.73      4.47 o 
  -1   6  10      609.76      601.86      8.40 o 
   0   6  10      322.00      317.03      4.42 o 
   1   6  10      555.79      528.48      5.41 o 
   2   6  10      163.77      155.01      6.46 o 
   3   6  10      135.15      119.50      3.46 o 
   4   6  10       45.06       47.76      3.77 o 
   5   6  10      100.35       96.03      3.75 o 
   6   6  10       17.74       18.98      3.13 o 
   7   6  10       70.54       77.69      3.89 o 
  -8   7  10       11.35       21.55      4.82 o 
  -7   7  10       15.60        9.69      3.19 o 
  -6   7  10        1.97        2.12      2.61 o 
  -5   7  10        0.26       -0.50      2.42 o 
  -4   7  10       18.00       19.94      2.68 o 
  -3   7  10        0.18        0.03      3.49 o 
  -2   7  10      111.77      102.57      5.20 o 
  -1   7  10       83.98       85.70      4.91 o 
   0   7  10        5.70        7.06      3.94 o 
   1   7  10        1.34        3.00      3.70 o 
   2   7  10       33.99       29.01      6.43 o 
   3   7  10        0.17        0.61      2.45 o 
   4   7  10       56.68       54.45      3.97 o 
   5   7  10        2.24        4.07      5.37 o 
   6   7  10        4.47        7.89     11.26 o 
  -7   8  10       15.07       21.52      8.94 o 
  -6   8  10        2.51       -2.53      4.36 o 
  -5   8  10        0.06        6.65      4.58 o 
  -4   8  10        4.93        1.20      4.46 o 
  -3   8  10       21.18       20.10      4.61 o 
  -2   8  10       16.19       18.95      4.01 o 
  -1   8  10        5.71       11.75      3.95 o 
   0   8  10        0.35        1.72      4.17 o 
   1   8  10        7.38       -1.57      4.47 o 
   2   8  10        2.11        3.62      4.29 o 
   3   8  10        8.48       11.11      4.59 o 
   4   8  10       13.01       10.72      4.07 o 
   5   8  10        9.34        7.33      3.04 o 
  -5   9  10        4.23        4.73      5.08 o 
  -4   9  10        7.88        1.55      3.84 o 
  -3   9  10        0.24       -3.03      4.09 o 
  -2   9  10        0.00        2.08      4.38 o 
  -1   9  10       38.45       49.18      5.13 o 
   0   9  10        9.10        1.46      4.45 o 
   1   9  10        3.75        2.23      4.23 o 
   2   9  10       27.96       26.39      5.06 o 
   3   9  10        2.87        1.82      4.41 o 
   4   9  10        5.51       10.98      4.56 o 
  -4  10  10       69.11       74.64      5.65 o 
  -3  10  10       63.67       59.71      6.01 o 
  -2  10  10       60.33       63.26      5.30 o 
  -1  10  10       16.81       27.21      5.20 o 
   0  10  10       34.56       43.73      6.16 o 
   1  10  10       25.12       39.00      5.83 o 
   2  10  10       52.15       39.69      6.02 o 
 -10   1  11       11.40        6.73      3.00 o 
  -9   1  11       55.77       52.44      5.24 o 
  -8   1  11        1.84        6.34      2.86 o 
  -7   1  11        8.78        0.45      2.93 o 
  -6   1  11       66.35       66.82      2.56 o 
  -5   1  11        4.80        1.78      2.03 o 
  -4   1  11       14.08       19.82      2.09 o 
  -3   1  11        0.32        4.07      1.43 o 
  -2   1  11      208.97      199.62      6.56 o 
  -1   1  11      216.55      212.94      6.16 o 
   0   1  11       36.00       34.51      1.55 o 
   1   1  11       56.79       56.67      2.41 o 
   2   1  11      714.01      705.16      6.62 o 
   3   1  11        2.19        2.05      2.38 o 
   4   1  11       23.24       33.54      6.06 o 
   5   1  11       16.75       14.14      3.33 o 
   6   1  11        0.07        0.01      3.72 o 
   7   1  11        0.10        0.15      2.81 o 
   8   1  11        0.00        5.47      4.10 o 
 -10   2  11        3.54        3.33      4.67 o 
  -9   2  11       21.48       26.01      8.91 o 
  -8   2  11        1.82        3.06      2.95 o 
  -7   2  11       10.85        8.68      4.07 o 
  -6   2  11      234.17      219.86      5.24 o 
  -5   2  11      359.89      353.07      6.35 o 
  -4   2  11      195.08      211.71      9.00 o 
  -3   2  11      134.83      125.64      9.27 o 
  -2   2  11      180.45      180.02      6.19 o 
  -1   2  11      179.45      174.12      5.11 o 
   0   2  11      331.31      326.55      3.02 o 
   1   2  11      213.25      193.92      5.33 o 
   2   2  11      458.43      450.15      3.82 o 
   3   2  11      783.50      770.10      9.20 o 
   4   2  11       18.46       18.41      3.37 o 
   5   2  11       33.98       44.30      5.40 o 
   6   2  11       47.06       47.80      3.86 o 
   7   2  11       82.19       91.41      8.05 o 
   8   2  11       71.73       86.68      3.79 o 
  -9   3  11        0.00       14.81      5.09 o 
  -8   3  11       13.81       19.18      4.10 o 
  -7   3  11       30.69       27.37      2.43 o 
  -6   3  11       60.97       58.69      2.75 o 
  -5   3  11       59.32       63.14      2.70 o 
  -4   3  11        3.72        0.12      2.05 o 
  -3   3  11      266.21      272.56      3.92 o 
  -2   3  11      451.18      406.41      4.41 o 
  -1   3  11        5.25        6.19      1.25 o 
   0   3  11      120.76      110.54      2.28 o 
   1   3  11      357.34      338.86      2.91 o 
   2   3  11      450.35      426.26      4.55 o 
   3   3  11        9.20        9.73      1.73 o 
   4   3  11       61.78       67.19      5.38 o 
   5   3  11        3.56        0.39      2.33 o 
   6   3  11       15.22       11.67      3.94 o 
   7   3  11        8.02       15.34      5.24 o 
   8   3  11        3.68       11.77      5.25 o 
  -9   4  11       81.29       89.98      5.69 o 
  -8   4  11        0.83       -0.36      4.57 o 
  -7   4  11       14.91       24.11      5.65 o 
  -6   4  11       31.15       22.93      2.46 o 
  -5   4  11        0.10        3.46      4.26 o 
  -4   4  11      105.05       76.38      2.95 o 
  -3   4  11      452.57      406.79      6.79 o 
  -2   4  11      378.06      390.26      6.45 o 
  -1   4  11      167.16      156.74      3.97 o 
   0   4  11      244.34      208.82      8.14 o 
   1   4  11      574.13      542.86      5.16 o 
   2   4  11       76.16       65.31      3.40 o 
   3   4  11      458.03      458.84      6.63 o 
   4   4  11        0.38        2.65      2.37 o 
   5   4  11       14.68       15.98      4.18 o 
   6   4  11       85.06       78.38      5.37 o 
   7   4  11       21.90       27.08      5.01 o 
   8   4  11        4.28        5.88      5.00 o 
  -9   5  11        5.56       -3.63      4.32 o 
  -8   5  11       11.73       24.99      5.28 o 
  -7   5  11       44.38       41.26      3.09 o 
  -6   5  11       19.30       20.60      2.08 o 
  -5   5  11      291.83      300.37      4.80 o 
  -4   5  11       93.72      110.12      5.02 o 
  -3   5  11        4.18        7.36      3.60 o 
  -2   5  11       37.07       36.80      3.60 o 
  -1   5  11      122.74      116.70      3.06 o 
   0   5  11        1.05        3.31      2.38 o 
   1   5  11       19.57       21.78      2.42 o 
   2   5  11        2.84        1.13      2.38 o 
   3   5  11        0.02       -1.60      2.32 o 
   4   5  11       39.04       43.77      3.00 o 
   5   5  11        2.00        0.43      2.73 o 
   6   5  11        0.11       -2.48      4.07 o 
   7   5  11        7.13       18.29      5.56 o 
  -8   6  11        5.23        5.81      4.72 o 
  -7   6  11        0.02       -0.96      3.99 o 
  -6   6  11        5.24        3.99      4.38 o 
  -5   6  11      106.92       94.00      3.62 o 
  -4   6  11       25.05       18.52      3.87 o 
  -3   6  11      102.57      101.34      5.05 o 
  -2   6  11        5.72        7.71      3.67 o 
  -1   6  11      107.20      115.32      4.97 o 
   0   6  11       14.35       14.47      2.50 o 
   1   6  11       33.01       34.10      2.67 o 
   2   6  11       29.77       31.74      2.67 o 
   3   6  11       15.21       12.81      2.62 o 
   4   6  11       81.90       76.65      4.64 o 
   5   6  11        8.60       12.91      2.81 o 
   6   6  11        0.71       -2.79      2.79 o 
   7   6  11       12.81       19.04      3.22 o 
  -7   7  11        7.05        8.94      3.04 o 
  -6   7  11        4.31        3.06      2.74 o 
  -5   7  11       10.13       17.84      4.63 o 
  -4   7  11       26.57       14.46      2.69 o 
  -3   7  11        3.45        3.04      3.64 o 
  -2   7  11        3.64        7.03      4.09 o 
  -1   7  11        3.96        7.63      3.63 o 
   0   7  11      240.11      220.50      6.47 o 
   1   7  11       10.76       12.11      4.02 o 
   2   7  11        0.19       -0.99      2.48 o 
   3   7  11        5.25        8.29      2.89 o 
   4   7  11       28.54       28.23      2.92 o 
   5   7  11       55.28       56.26      5.12 o 
   6   7  11        0.01       -2.98      3.51 o 
  -6   8  11       18.89       20.67      4.64 o 
  -5   8  11       28.88       26.10      4.12 o 
  -4   8  11       98.27      109.86      5.86 o 
  -3   8  11       76.33       79.23      5.33 o 
  -2   8  11      131.63      129.15      5.69 o 
  -1   8  11      141.04      141.56      5.83 o 
   0   8  11        9.21        5.21      4.63 o 
   1   8  11       18.76       19.32      4.41 o 
   2   8  11      124.94      117.88      5.60 o 
   3   8  11       15.05        9.21      4.63 o 
   4   8  11       13.48       30.44      5.15 o 
   5   8  11       85.53      105.35     11.37 o 
  -5   9  11        6.16        8.94      4.83 o 
  -4   9  11        0.05       -4.80      4.80 o 
  -3   9  11       18.00       16.27      4.34 o 
  -2   9  11       36.00       51.61      5.36 o 
  -1   9  11        6.79       13.66      4.41 o 
   0   9  11        0.74       -4.91      4.91 o 
   1   9  11        0.13        6.46      5.12 o 
   2   9  11        0.95       -1.72      4.10 o 
   3   9  11        3.04        4.14      4.96 o 
   4   9  11        0.66        3.36      4.78 o 
  -3  10  11        1.61       -1.39      4.73 o 
  -2  10  11        4.48        9.78      4.59 o 
  -1  10  11        4.30        2.67      4.94 o 
   0  10  11       22.56       16.92      5.33 o 
   1  10  11        5.74        9.74      4.95 o 
  -9   0  12       44.61       42.88      4.70 o 
  -8   0  12        4.40        2.84      4.04 o 
  -7   0  12       34.32       33.68      3.24 o 
  -6   0  12      458.20      444.16      7.10 o 
  -5   0  12       51.50       61.75      3.67 o 
  -4   0  12      196.77      189.91      4.97 o 
  -3   0  12      620.15      601.47      7.94 o 
  -2   0  12       50.59       61.51      3.85 o 
  -1   0  12      238.94      265.80      5.45 o 
   0   0  12      602.59      568.68      7.63 o 
   1   0  12        1.04        0.57      2.17 o 
   2   0  12        7.51       20.90      5.02 o 
   3   0  12       17.35       16.88      2.04 o 
   4   0  12       45.56       52.97      4.11 o 
   5   0  12      248.10      253.16      6.68 o 
   6   0  12       28.07       28.31      4.04 o 
   7   0  12       47.45       65.26      4.81 o 
   8   0  12      123.31      157.71      7.18 o 
  -9   1  12        9.07        5.82      3.38 o 
  -8   1  12       15.05        9.56      7.69 o 
  -7   1  12       13.18        5.66      4.64 o 
  -6   1  12       10.46       10.84      2.04 o 
  -5   1  12       14.70       13.54      2.08 o 
  -4   1  12        3.53        2.18      2.10 o 
  -3   1  12       49.83       51.86      2.68 o 
  -2   1  12        6.14        5.19      2.21 o 
  -1   1  12       36.54       30.18      3.29 o 
   0   1  12      152.36      153.53      2.77 o 
   1   1  12      122.20      111.45      2.14 o 
   2   1  12       68.88       69.77      2.27 o 
   3   1  12       65.06       61.88      2.17 o 
   4   1  12       88.38       93.69      7.81 o 
   5   1  12        3.55        5.83      2.54 o 
   6   1  12        0.02        1.34      3.08 o 
   7   1  12        0.15       -3.02      3.02 o 
   8   1  12        0.01        7.37     10.33 o 
  -9   2  12       69.63       73.26      3.91 o 
  -8   2  12        7.01       17.13      4.59 o 
  -7   2  12        4.51       -3.53      4.03 o 
  -6   2  12       42.60       48.95      3.72 o 
  -5   2  12      103.55      109.85      4.46 o 
  -4   2  12       35.00       30.80      6.44 o 
  -3   2  12      428.34      420.05     12.09 o 
  -2   2  12        6.18        7.11      1.92 o 
  -1   2  12       28.47       40.95      3.51 o 
   0   2  12        1.34       -1.69      2.39 o 
   1   2  12        1.81        1.45      1.84 o 
   2   2  12       26.47       25.16      2.04 o 
   3   2  12       12.94       10.68      1.71 o 
   4   2  12        0.32        0.54      2.30 o 
   5   2  12        6.40        8.36      2.55 o 
   6   2  12       22.40       34.56      4.99 o 
   7   2  12       13.68        6.10      3.30 o 
   8   2  12       11.41        4.12      4.70 o 
  -9   3  12       19.81       27.36      5.65 o 
  -8   3  12        5.55        9.75     10.52 o 
  -7   3  12       92.21       89.09      3.10 o 
  -6   3  12       21.25       21.91      3.20 o 
  -5   3  12       22.19       27.02      2.60 o 
  -4   3  12      265.55      249.31      5.38 o 
  -3   3  12       26.45       27.22      2.32 o 
  -2   3  12      264.07      269.85      3.92 o 
  -1   3  12       70.31       64.84      2.09 o 
   0   3  12       25.03       33.68      1.86 o 
   1   3  12        0.18       -2.24      2.76 o 
   2   3  12      420.43      403.03      3.89 o 
   3   3  12        8.75        5.95      1.71 o 
   4   3  12        2.15        3.55      2.26 o 
   5   3  12        1.32        3.71      4.41 o 
   6   3  12        1.17       -2.08      4.63 o 
  -9   4  12       11.06       27.21      5.17 o 
  -8   4  12       50.54       49.23      5.45 o 
  -7   4  12       32.97       40.96      3.69 o 
  -6   4  12       27.70       21.67      2.51 o 
  -5   4  12      231.09      224.10      4.16 o 
  -4   4  12       91.25       88.04      5.53 o 
  -3   4  12       52.78       58.46      2.83 o 
  -2   4  12       70.32       73.67      2.87 o 
  -1   4  12       88.31       78.87      2.33 o 
   0   4  12      225.44      222.79      3.14 o 
   1   4  12      483.74      472.24      4.90 o 
   2   4  12        9.50        6.27      1.55 o 
   3   4  12      127.12      130.98      9.61 o 
   4   4  12      202.37      210.65      6.60 o 
   5   4  12       48.42       57.47      5.23 o 
   6   4  12       31.86       28.66      4.54 o 
   7   4  12       14.06        9.20      5.23 o 
  -8   5  12        0.00       -2.11      4.89 o 
  -7   5  12       19.30       15.63      7.21 o 
  -6   5  12        2.11        4.28      3.28 o 
  -5   5  12       33.32       27.77      3.13 o 
  -4   5  12        0.69        1.55      3.71 o 
  -3   5  12        5.77        1.88      3.55 o 
  -2   5  12       40.99       42.78      3.99 o 
  -1   5  12       14.80       12.20      3.96 o 
   0   5  12       32.24       29.45      2.58 o 
   1   5  12       92.50       91.81      3.14 o 
   2   5  12       43.39       38.46      3.77 o 
   3   5  12        7.97       11.19      2.68 o 
   4   5  12        6.37        0.44      4.38 o 
   5   5  12       11.49       10.08      4.85 o 
   6   5  12        5.39        5.64      4.58 o 
  -8   6  12        4.53       22.15      5.58 o 
  -7   6  12       23.75       30.59      8.82 o 
  -6   6  12       43.40       29.62      4.11 o 
  -5   6  12        8.46        5.20      3.81 o 
  -4   6  12       13.22       19.49      3.95 o 
  -3   6  12       61.06       54.57      4.63 o 
  -2   6  12      255.20      257.22      6.36 o 
  -1   6  12      194.32      174.11      7.98 o 
   0   6  12       85.68       73.36      3.07 o 
   1   6  12      194.91      193.24      4.02 o 
   2   6  12       12.34        9.62      2.66 o 
   3   6  12      102.13      112.77      3.56 o 
   4   6  12       51.53       51.68      3.06 o 
   5   6  12       54.78       66.43      3.40 o 
   6   6  12       58.17       58.51      6.05 o 
  -7   7  12        0.08        6.45      3.06 o 
  -6   7  12       29.33       28.48      3.16 o 
  -5   7  12       56.75       49.47      6.93 o 
  -4   7  12        4.21        5.29      4.07 o 
  -3   7  12       39.66       49.18      4.28 o 
  -2   7  12       70.17       77.86      4.86 o 
  -1   7  12       19.62       16.90      4.26 o 
   0   7  12        2.75        0.30      4.30 o 
   1   7  12        3.91        7.02      4.00 o 
   2   7  12       27.93       24.33      2.91 o 
   3   7  12       58.93       65.17     11.67 o 
   4   7  12       23.82       28.29      3.49 o 
   5   7  12       18.29       12.50      3.15 o 
  -6   8  12        1.15        0.96      4.35 o 
  -5   8  12        4.15       11.74      4.44 o 
  -4   8  12        0.03       -2.36      3.96 o 
  -3   8  12        0.02        1.50      4.51 o 
  -2   8  12       65.84       74.52      5.41 o 
  -1   8  12        4.30        5.53      4.27 o 
   0   8  12       36.16       31.92      4.46 o 
   1   8  12        5.51       11.57      4.42 o 
   2   8  12        9.79        8.88      4.16 o 
   3   8  12        1.03        5.07      4.90 o 
   4   8  12        1.38       11.61      5.15 o 
  -4   9  12       11.27       -3.47      5.23 o 
  -3   9  12       16.55       21.33      4.42 o 
  -2   9  12       80.15       97.33      6.18 o 
  -1   9  12        4.89        0.74      4.25 o 
   0   9  12        1.80        1.29      4.07 o 
   1   9  12        0.88        5.48      4.76 o 
   2   9  12        0.95       -3.34      5.28 o 
   3   9  12       13.26       28.79      5.95 o 
  -9   1  13        0.24        7.64      6.10 o 
  -8   1  13       23.66        6.63      8.69 o 
  -7   1  13      128.91      118.61      4.35 o 
  -6   1  13        1.62        2.78      2.12 o 
  -5   1  13        5.19        9.03      3.11 o 
  -4   1  13       46.84       44.25      2.66 o 
  -3   1  13       19.03       19.04      4.00 o 
  -2   1  13      277.71      301.80      4.73 o 
  -1   1  13        4.35        0.83      2.18 o 
   0   1  13      423.09      414.79     11.87 o 
   1   1  13      477.04      471.84      7.28 o 
   2   1  13       21.62       30.77      3.73 o 
   3   1  13        0.35       -1.88      2.29 o 
   4   1  13       41.27       44.89      2.98 o 
   5   1  13       18.30       29.94      3.89 o 
   6   1  13       29.78       44.15     16.34 o 
   7   1  13       28.36       42.36      3.68 o 
  -9   2  13        0.38       24.81      5.02 o 
  -8   2  13        0.06       -2.44      4.20 o 
  -7   2  13        0.01       -1.24      2.52 o 
  -6   2  13       19.31       15.71      3.12 o 
  -5   2  13       25.15       35.59      3.51 o 
  -4   2  13      180.58      166.33      5.40 o 
  -3   2  13       35.90       26.58      3.72 o 
  -2   2  13        0.64       -3.56      3.56 o 
  -1   2  13      110.54      105.40      4.50 o 
   0   2  13      151.00      146.49      3.53 o 
   1   2  13       59.18       60.57      2.36 o 
   2   2  13        0.27        0.27      1.80 o 
   3   2  13        4.75        7.39      2.35 o 
   4   2  13      168.89      183.14      5.81 o 
   5   2  13      210.01      220.20     10.03 o 
   6   2  13       45.51       54.40      4.32 o 
   7   2  13       19.28       50.02      9.49 o 
  -8   3  13       23.79       32.05      5.13 o 
  -7   3  13        5.13       14.31      3.27 o 
  -6   3  13       34.68       28.90      3.33 o 
  -5   3  13        5.70        5.34      3.40 o 
  -4   3  13       15.51       14.84      4.24 o 
  -3   3  13      276.09      290.70     10.19 o 
  -2   3  13      128.18      140.04      3.24 o 
  -1   3  13       40.31       42.18      3.94 o 
   0   3  13       69.31       69.39      2.91 o 
   1   3  13       91.42       78.46      3.17 o 
   2   3  13        8.92       16.39      1.95 o 
   3   3  13       13.64        8.54      2.29 o 
   4   3  13      116.57      124.48      4.54 o 
   5   3  13        3.75       11.20      6.38 o 
   6   3  13        0.01       -0.28      4.96 o 
   7   3  13        6.57       12.23      5.50 o 
  -8   4  13        9.09        6.85      5.18 o 
  -7   4  13        1.74        4.10      4.48 o 
  -6   4  13        8.54        9.00      2.99 o 
  -5   4  13        3.74        0.10      2.41 o 
  -4   4  13       17.64       14.88      2.48 o 
  -3   4  13       10.75       10.47      2.49 o 
  -2   4  13       57.51       63.29      2.84 o 
  -1   4  13      155.77      149.02      2.83 o 
   0   4  13       64.79       68.48      2.33 o 
   1   4  13      184.35      174.60      3.70 o 
   2   4  13       63.35       57.28      2.82 o 
   3   4  13        0.13        3.56      2.36 o 
   4   4  13       29.91       41.74      4.84 o 
   5   4  13        0.57       -2.77      4.77 o 
   6   4  13       44.32       50.04      5.15 o 
   7   4  13       11.25       22.55      5.75 o 
  -8   5  13       48.65       50.32      4.88 o 
  -7   5  13       32.35       27.18      8.89 o 
  -6   5  13       54.70       62.37      6.28 o 
  -5   5  13        0.09        4.42      3.09 o 
  -4   5  13      217.65      213.73      7.77 o 
  -3   5  13      105.92      106.51      3.43 o 
  -2   5  13       30.74       24.02      2.66 o 
  -1   5  13       59.57       56.17      3.29 o 
   0   5  13      157.32      158.06      2.99 o 
   1   5  13       39.82       36.81      2.18 o 
   2   5  13      155.75      149.32      3.60 o 
   3   5  13        1.73        4.45      3.62 o 
   4   5  13       46.36       64.23      5.23 o 
   5   5  13       70.31       68.08      5.79 o 
   6   5  13       13.34       20.90      4.99 o 
  -7   6  13        0.28        4.99      3.96 o 
  -6   6  13       11.01        9.68      3.68 o 
  -5   6  13        0.00       -3.45      3.45 o 
  -4   6  13        9.77        8.08      3.68 o 
  -3   6  13        0.70        0.12      3.74 o 
  -2   6  13        0.94       -3.16      3.77 o 
  -1   6  13       10.91        9.11      3.52 o 
   0   6  13      116.63      109.03      3.57 o 
   1   6  13       67.65       76.80      4.35 o 
   2   6  13       49.94       44.11      3.10 o 
   3   6  13        0.04       -2.21      2.73 o 
   4   6  13       18.64       38.83      4.29 o 
   5   6  13        0.84       -4.27      4.27 o 
  -6   7  13       20.46       27.03      5.76 o 
  -5   7  13        0.50       -3.57      3.57 o 
  -4   7  13        1.83        2.79      4.12 o 
  -3   7  13       22.32       32.85      4.77 o 
  -2   7  13       76.72       82.77      5.12 o 
  -1   7  13       36.49       30.98      4.39 o 
   0   7  13       28.95       23.53      4.68 o 
   1   7  13       26.74       29.07      4.31 o 
   2   7  13        0.02        2.82      3.55 o 
   3   7  13        2.57        2.17      3.22 o 
   4   7  13        0.01       19.15     13.70 o 
  -5   8  13        3.88       -3.89      4.50 o 
  -4   8  13       13.43        8.76      4.21 o 
  -3   8  13       17.33       20.33      5.02 o 
  -2   8  13       30.17       32.71      4.83 o 
  -1   8  13        0.29       -4.12      4.12 o 
   0   8  13       35.80       30.29      4.75 o 
   1   8  13       27.15       36.64      5.45 o 
   2   8  13       24.29       24.41      4.68 o 
   3   8  13       41.30       53.69      5.79 o 
  -3   9  13       26.66       35.31      4.89 o 
  -2   9  13        0.82        3.89      4.75 o 
  -1   9  13        3.97       -4.19      5.04 o 
   0   9  13        0.61       10.95      5.34 o 
   1   9  13        3.26        2.14      4.83 o 
  -9   0  14        0.44       15.05      5.11 o 
  -8   0  14       18.26        0.85      4.13 o 
  -7   0  14       14.48        5.81      2.48 o 
  -6   0  14        8.69       11.80      3.21 o 
  -5   0  14       72.78       71.54      4.31 o 
  -4   0  14      369.05      368.71      7.12 o 
  -3   0  14        4.61       -3.57      3.57 o 
  -2   0  14       29.60       37.72      4.05 o 
  -1   0  14       42.63       37.60      3.75 o 
   0   0  14      420.82      433.42      5.22 o 
   1   0  14      388.48      360.52      9.89 o 
   2   0  14       13.21       19.27      4.40 o 
   3   0  14       19.04       20.03      3.72 o 
   4   0  14       61.11       60.77      4.39 o 
   5   0  14       85.85      102.36      5.47 o 
   6   0  14       41.00       56.39      4.73 o 
   7   0  14        3.84       20.72      4.18 o 
  -8   1  14       15.95       -0.97      3.13 o 
  -7   1  14        2.36       -0.88      2.48 o 
  -6   1  14        1.36        2.29      2.28 o 
  -5   1  14       15.14       16.66      3.53 o 
  -4   1  14       15.81       14.32      4.05 o 
  -3   1  14      142.16      148.32      7.14 o 
  -2   1  14       92.41       87.70      4.84 o 
  -1   1  14       88.56       95.37      5.13 o 
   0   1  14      197.40      197.43      3.20 o 
   1   1  14      288.70      287.89      3.11 o 
   2   1  14        3.34        2.29      1.81 o 
   3   1  14        0.25        2.03      2.54 o 
   4   1  14        7.15        5.86      4.50 o 
   5   1  14        3.00        6.36      5.41 o 
   6   1  14       13.63       21.48      6.95 o 
   7   1  14        1.14       24.30     20.35 o 
  -7   2  14       13.73       30.67      3.38 o 
  -6   2  14        9.96        7.92      2.85 o 
  -5   2  14        0.06        0.02      3.18 o 
  -4   2  14        2.92        6.45      3.85 o 
  -3   2  14      107.09      136.49      5.29 o 
  -2   2  14       47.52       59.18      4.12 o 
  -1   2  14       27.44       23.62      3.37 o 
   0   2  14       72.72       79.53      5.29 o 
   1   2  14        3.62        5.13      1.91 o 
   2   2  14       54.97       51.54      2.35 o 
   3   2  14        3.40        6.51      2.73 o 
   4   2  14       10.30       10.94      2.73 o 
   5   2  14       19.48       31.06      4.07 o 
   6   2  14        8.98        1.33      4.45 o 
   7   2  14        0.22       -3.74      3.74 o 
  -8   3  14       38.51       43.28      5.40 o 
  -7   3  14       10.38       12.16     10.44 o 
  -6   3  14       27.13       37.85      3.82 o 
  -5   3  14       36.58       33.43      3.83 o 
  -4   3  14      308.49      305.55      4.62 o 
  -3   3  14       12.44       19.34      3.71 o 
  -2   3  14      155.96      144.29      5.39 o 
  -1   3  14       65.19       68.85      4.48 o 
   0   3  14       91.74       92.27      3.18 o 
   1   3  14      208.93      218.86      4.16 o 
   2   3  14       61.91       58.19      3.07 o 
   3   3  14        0.10       -1.59      3.56 o 
   4   3  14       77.51      100.66      6.16 o 
   5   3  14       47.82       56.35     14.54 o 
   6   3  14       17.04        8.11      5.30 o 
  -8   4  14        0.57       10.81      5.10 o 
  -7   4  14       37.32       33.77      3.63 o 
  -6   4  14        5.26        7.79      3.09 o 
  -5   4  14        1.75        0.70      2.17 o 
  -4   4  14        7.34        7.27      2.51 o 
  -3   4  14       21.32       26.23      4.66 o 
  -2   4  14        4.86        0.17      3.74 o 
  -1   4  14       21.33       18.12      3.78 o 
   0   4  14       69.26       71.50      5.59 o 
   1   4  14       24.00       22.49      3.79 o 
   2   4  14        3.40        5.06      2.45 o 
   3   4  14       50.42       54.23      3.20 o 
   4   4  14       64.95       68.39      5.21 o 
   5   4  14        9.95       27.18      5.13 o 
   6   4  14        1.84       -4.52      4.52 o 
  -7   5  14       37.87       47.81      8.96 o 
  -6   5  14        2.79        0.22      2.14 o 
  -5   5  14       39.85       30.05      2.75 o 
  -4   5  14       49.46       59.32      8.99 o 
  -3   5  14        7.04        4.63      2.56 o 
  -2   5  14       69.91       63.13      3.13 o 
  -1   5  14        0.72        2.07      2.36 o 
   0   5  14        0.00        3.54      2.42 o 
   1   5  14        2.22        3.75      2.34 o 
   2   5  14        5.52        6.95      3.28 o 
   3   5  14        6.79        1.61      3.48 o 
   4   5  14        3.18        4.40      4.37 o 
   5   5  14       12.90       36.17      5.18 o 
  -6   6  14        6.38        7.41      2.81 o 
  -5   6  14        3.02        6.05      2.63 o 
  -4   6  14        4.16        3.54      3.77 o 
  -3   6  14       11.92        5.62      2.93 o 
  -2   6  14        0.36        0.89      3.53 o 
  -1   6  14        5.79        8.45      3.87 o 
   0   6  14       28.89       42.48      2.99 o 
   1   6  14        3.15        4.19      5.60 o 
   2   6  14      115.56      105.52     10.96 o 
   3   6  14       31.45       35.22      4.60 o 
   4   6  14       12.24       12.65      4.58 o 
   5   6  14        0.02       21.21      4.81 o 
  -5   7  14        5.80       -2.62      2.62 o 
  -4   7  14       42.18       52.73      5.43 o 
  -3   7  14       38.43       42.87      4.87 o 
  -2   7  14        0.10       -3.92      3.92 o 
  -1   7  14        1.08        0.89      3.71 o 
   0   7  14       42.51       53.96      4.95 o 
   1   7  14        7.94        5.53      4.05 o 
   2   7  14       52.47       50.74      3.29 o 
   3   7  14       46.46       65.02      4.71 o 
   4   7  14       62.12       82.63      5.46 o 
  -4   8  14       39.25       39.76      4.97 o 
  -3   8  14       23.46       28.27      5.13 o 
  -2   8  14        0.90       -4.54      4.54 o 
  -1   8  14       10.15       11.12      4.32 o 
   0   8  14        9.85       19.14      4.89 o 
   1   8  14       17.22        6.40      4.98 o 
   2   8  14        0.02        4.71      4.53 o 
  -8   1  15       48.46       31.80      4.74 o 
  -7   1  15       10.87        8.18      2.79 o 
  -6   1  15        0.08       -0.54      2.04 o 
  -5   1  15      102.62      104.58      3.37 o 
  -4   1  15       16.75       11.20      2.58 o 
  -3   1  15       35.28       51.11      2.80 o 
  -2   1  15      267.29      243.89     10.72 o 
  -1   1  15       75.26       75.99      3.33 o 
   0   1  15        0.73        0.93      1.91 o 
   1   1  15       23.69       27.02      1.91 o 
   2   1  15       27.66       26.39      2.48 o 
   3   1  15      115.36      123.58      3.88 o 
   4   1  15       38.67       37.36      3.84 o 
   5   1  15       54.79       62.57      5.60 o 
   6   1  15       79.74       94.77     17.10 o 
  -7   2  15       12.04       19.41      3.02 o 
  -6   2  15        0.44        2.12      3.33 o 
  -5   2  15        2.47       -1.31      3.62 o 
  -4   2  15       44.94       33.40      4.19 o 
  -3   2  15        3.98        7.49      3.95 o 
  -2   2  15       11.77       16.31      3.58 o 
  -1   2  15        0.78        1.50      3.41 o 
   0   2  15        1.64        1.81      2.42 o 
   1   2  15       22.77       16.15      2.62 o 
   2   2  15        8.04       12.82      2.15 o 
   3   2  15        9.31        8.69      2.80 o 
   4   2  15       35.07       42.03      7.74 o 
   5   2  15       32.85       31.07      4.36 o 
   6   2  15        6.47       20.85      3.03 o 
  -8   3  15        3.75       -1.04      4.20 o 
  -7   3  15       15.67        8.40      2.82 o 
  -6   3  15        1.93        2.91      3.34 o 
  -5   3  15       15.98       13.55      3.69 o 
  -4   3  15        0.26       -1.87      3.72 o 
  -3   3  15      107.00       85.78      4.90 o 
  -2   3  15        3.70        5.08      3.64 o 
  -1   3  15       29.10       25.01      3.66 o 
   0   3  15       12.76       13.33      2.70 o 
   1   3  15       31.29       30.20      2.72 o 
   2   3  15       26.68       27.95      2.20 o 
   3   3  15        0.72       -0.94      2.55 o 
   4   3  15        3.00        4.00      6.23 o 
   5   3  15        3.33        6.35      7.76 o 
   6   3  15        0.35       24.50      5.11 o 
  -7   4  15       21.71       14.20     12.48 o 
  -5   4  15       15.97       18.60      4.26 o 
  -4   4  15       19.37       29.90      4.19 o 
  -3   4  15       77.39       71.11      4.90 o 
  -2   4  15        2.96        1.33      3.85 o 
  -1   4  15        4.66        2.92      3.52 o 
   0   4  15        4.69        5.97      2.57 o 
   1   4  15        1.20        3.92      2.37 o 
   2   4  15       79.65       78.76      3.22 o 
   3   4  15        0.67        9.08      4.26 o 
   4   4  15       41.82       38.49      4.48 o 
   5   4  15        0.75        3.77      4.25 o 
  -6   5  15       87.54       93.57      3.77 o 
  -5   5  15        0.61       -2.69      2.69 o 
  -4   5  15      106.25      102.53      3.51 o 
  -3   5  15       71.62       66.87      4.84 o 
  -2   5  15      121.92      119.67      5.35 o 
  -1   5  15      106.10      109.35      4.96 o 
   0   5  15        2.19        4.20      2.59 o 
   1   5  15        1.65        1.25      2.46 o 
   2   5  15      130.95      128.21      3.62 o 
   3   5  15       20.66       31.00      4.72 o 
   4   5  15       49.76       44.93      4.44 o 
   5   5  15       15.55       32.88      4.69 o 
  -6   6  15       19.39        5.23      4.84 o 
  -5   6  15        1.16        0.76      2.34 o 
  -4   6  15        9.27       15.44      7.58 o 
  -3   6  15        0.83        3.54      2.89 o 
  -2   6  15        2.43        3.01      2.71 o 
  -1   6  15       18.70       18.36      3.95 o 
   0   6  15        1.07        2.12      2.38 o 
   1   6  15       13.96       12.49      2.63 o 
   2   6  15        4.64        8.00      5.09 o 
   3   6  15        0.75        6.07      3.84 o 
   4   6  15        0.15       -4.50      4.50 o 
  -5   7  15        3.33        0.43      4.83 o 
  -4   7  15        8.02        9.12      6.81 o 
  -3   7  15        7.48        3.59      2.72 o 
  -2   7  15        7.51        1.22      4.43 o 
  -1   7  15       17.20       30.45      4.18 o 
   1   7  15        5.10       -1.01      3.53 o 
   2   7  15        1.25        1.28      2.24 o 
   3   7  15       26.06       36.24      4.73 o 
  -2   8  15        9.28        8.95      4.59 o 
  -1   8  15        0.21       10.56      4.82 o 
   0   8  15        5.87        6.12      4.73 o 
   1   8  15        1.79       -5.09      5.10 o 
  -7   0  16        4.73       -2.27      3.00 o 
  -6   0  16        2.94       -0.39      3.17 o 
  -5   0  16       13.60       20.08      3.60 o 
  -4   0  16        0.51        1.76      3.51 o 
  -3   0  16        2.96        3.92      3.88 o 
  -2   0  16      178.53      185.85      5.90 o 
  -1   0  16      356.14      375.37      7.42 o 
   0   0  16       33.02       44.27      3.99 o 
   1   0  16        3.36        4.30      4.18 o 
   2   0  16       44.18       39.80      2.71 o 
   3   0  16        1.54        3.96      4.01 o 
   4   0  16        0.03       -3.75      3.75 o 
   5   0  16        4.93       13.46      4.15 o 
  -7   1  16        2.21       11.52      3.09 o 
  -6   1  16        3.77       -1.37      2.79 o 
  -5   1  16       30.50       31.16      5.75 o 
  -4   1  16       11.74        9.09      2.62 o 
  -3   1  16      134.82      130.64      8.03 o 
  -2   1  16       11.74        7.93      2.66 o 
  -1   1  16        0.11       -2.03      2.47 o 
   0   1  16        2.11        2.54      2.28 o 
   1   1  16       35.41       36.63      2.38 o 
   2   1  16       11.68       11.23      2.25 o 
   3   1  16       36.99       42.71      3.14 o 
   4   1  16        4.60        7.84      3.11 o 
   5   1  16        3.75        4.02      3.01 o 
  -7   2  16        2.24        1.00      2.64 o 
  -6   2  16        2.43        7.61      3.05 o 
  -5   2  16        6.94        6.18      3.75 o 
  -4   2  16       15.35       18.05      3.79 o 
  -3   2  16       47.17       39.65      4.61 o 
  -2   2  16        5.80        0.59      3.53 o 
  -1   2  16       74.84       76.69      4.89 o 
   0   2  16        9.49       11.52      2.55 o 
   1   2  16        2.74        1.43      2.65 o 
   2   2  16        5.46        8.50      2.07 o 
   3   2  16        3.63       -1.63      2.81 o 
   4   2  16        4.57       12.12      2.73 o 
   5   2  16       32.09       27.36      3.06 o 
  -7   3  16       12.15       13.27      3.26 o 
  -6   3  16       41.03       36.47      4.32 o 
  -5   3  16        9.53       12.91      3.82 o 
  -4   3  16       55.11       65.18      4.92 o 
  -3   3  16      103.26      115.42      5.47 o 
  -2   3  16       29.61       22.14      4.04 o 
  -1   3  16       66.42       61.62      4.68 o 
   0   3  16       31.48       32.78      2.76 o 
   1   3  16       43.00       54.88      5.00 o 
   2   3  16       78.76       79.95      4.38 o 
   3   3  16       26.66       35.85      7.39 o 
   4   3  16       21.10       24.26      5.11 o 
   5   3  16       44.04       38.37      5.23 o 
  -6   4  16       13.19       16.69      4.00 o 
  -5   4  16        8.76        3.29      3.92 o 
  -4   4  16       23.75       25.82      3.92 o 
  -3   4  16        0.31        3.57      3.72 o 
  -2   4  16       58.09       56.04      4.81 o 
  -1   4  16       12.64       14.00      3.82 o 
   0   4  16        2.21        8.25      2.76 o 
   1   4  16       30.49       25.52      3.05 o 
   2   4  16        1.01        0.61      2.66 o 
   3   4  16       41.88       36.15      4.74 o 
   4   4  16        2.20        2.89      4.42 o 
  -6   5  16       32.57       37.41      4.19 o 
  -5   5  16       10.70       18.04      4.12 o 
  -4   5  16        1.32       -2.26      3.88 o 
  -3   5  16        0.03       -4.16      4.16 o 
  -2   5  16        3.31       -1.85      3.61 o 
  -1   5  16        6.20        2.88      3.58 o 
   0   5  16       13.05        8.08      3.06 o 
   1   5  16        0.88       -2.57      2.57 o 
   2   5  16       26.79       33.39      2.73 o 
   3   5  16        8.48        7.93      4.00 o 
   4   5  16        2.10       19.29      4.81 o 
  -5   6  16       42.82       37.95      5.13 o 
  -4   6  16        5.74        3.41      3.19 o 
  -3   6  16        8.43        5.95      3.44 o 
  -2   6  16        8.59       18.66      4.46 o 
  -1   6  16        4.88        7.41      4.16 o 
   0   6  16       15.09       13.94      3.27 o 
   1   6  16        0.19       -1.17      3.33 o 
   2   6  16       38.83       38.81     14.65 o 
   3   6  16        5.22        0.17      4.35 o 
  -3   7  16        0.07        0.69      4.01 o 
  -2   7  16       34.84       32.08      4.47 o 
  -1   7  16        6.83        6.81      4.01 o 
   0   7  16       10.00       16.39      3.44 o 
   1   7  16       23.45       37.72      4.08 o 
  -7   1  17        6.88       28.01      3.80 o 
  -6   1  17       20.58       28.64      4.02 o 
  -5   1  17        0.13        1.89      3.65 o 
  -4   1  17       29.29       32.00      6.75 o 
  -3   1  17      155.98      163.03      4.20 o 
  -2   1  17       80.55       91.22      4.05 o 
  -1   1  17        6.11        0.59      2.61 o 
   0   1  17       32.82       29.60      3.87 o 
   1   1  17       79.47       79.02      3.38 o 
   2   1  17       45.46       54.05      2.71 o 
   3   1  17       28.44       37.97      9.20 o 
   4   1  17       28.14       42.84     14.78 o 
  -6   2  17       10.55       15.97      3.84 o 
  -5   2  17        2.48        6.75      3.36 o 
  -4   2  17       11.25       13.33      3.57 o 
  -3   2  17       16.32       19.88      4.37 o 
  -2   2  17       18.56       13.82      3.94 o 
  -1   2  17       23.84       29.66      4.39 o 
   0   2  17        0.05        1.38      3.48 o 
   1   2  17        2.63        4.95      2.79 o 
   2   2  17       37.27       33.06      2.34 o 
   3   2  17        8.54       12.34      2.91 o 
   4   2  17        3.01        0.93      4.72 o 
  -6   3  17       10.50        8.57      3.70 o 
  -5   3  17       20.06       20.45      4.26 o 
  -4   3  17        1.13        4.32      4.10 o 
  -3   3  17        8.81       15.66      4.23 o 
  -2   3  17       79.29       94.45      5.40 o 
  -1   3  17        4.61        9.21      3.97 o 
   0   3  17        1.94        3.26      3.64 o 
   1   3  17       42.24       46.22      3.27 o 
   2   3  17        5.87        2.11      2.48 o 
   3   3  17        2.90        5.75      3.95 o 
   4   3  17        8.15        8.58      2.72 o 
  -5   4  17       13.56       20.62      4.30 o 
  -4   4  17       29.48       19.06      4.22 o 
  -3   4  17       59.38       58.96      5.08 o 
  -2   4  17        5.35       -2.15      3.86 o 
  -1   4  17       17.26       12.95      4.06 o 
   0   4  17        4.90       -2.41      5.90 o 
   1   4  17        2.65        1.25      2.54 o 
   2   4  17       12.71       15.01      4.76 o 
   3   4  17        2.39       -2.40      4.55 o 
  -5   5  17       10.65       14.32      3.44 o 
  -4   5  17       13.57       23.99      4.36 o 
  -3   5  17        6.51       10.37      3.88 o 
  -2   5  17       12.43       21.08      4.72 o 
  -1   5  17        0.02        4.50      3.98 o 
   0   5  17       14.62       18.48      6.85 o 
   1   5  17       63.12       66.48      4.38 o 
   2   5  17       47.98       54.88      5.40 o 
  -3   6  17       17.47        8.35      4.23 o 
  -2   6  17        9.99        3.72      3.92 o 
  -1   6  17        0.32       -3.66      3.86 o 
   1   6  17        0.62       -0.34      3.21 o 
  -5   0  18        8.47        5.96      3.69 o 
  -4   0  18       51.45       47.30      4.50 o 
  -3   0  18        8.08        4.21      3.41 o 
  -2   0  18        0.64        1.17      3.44 o 
  -1   0  18        5.46        3.07      3.85 o 
   0   0  18       12.62        9.22      3.63 o 
   1   0  18       61.03       74.62      4.64 o 
   2   0  18      111.90      117.34      3.70 o 
   3   0  18       36.75       37.36      4.93 o 
  -6   1  18        0.13       16.53      3.44 o 
  -5   1  18        3.26        3.26      3.99 o 
  -4   1  18        9.75       12.49      9.34 o 
  -3   1  18        7.33        6.46      3.42 o 
  -2   1  18       17.93       20.95      4.72 o 
  -1   1  18        3.34        4.31      2.96 o 
   0   1  18       17.92       18.28      4.08 o 
   1   1  18       29.75       29.94      2.97 o 
   2   1  18        8.29       11.71      3.04 o 
   3   1  18        5.78        5.09      3.23 o 
  -5   2  18        0.45        2.46      3.57 o 
  -4   2  18       19.30       21.60      4.10 o 
  -3   2  18       68.67       60.04      4.86 o 
  -2   2  18        0.01        7.42      3.59 o 
  -1   2  18        0.67        8.62      4.13 o 
   0   2  18        3.09        8.62      4.03 o 
   1   2  18        0.02        1.61      2.93 o 
   2   2  18        0.54       -3.32      3.79 o 
   3   2  18        5.93       26.96      9.77 o 
  -5   3  18        5.08        0.70      4.04 o 
  -4   3  18        0.51       -4.03      4.03 o 
  -3   3  18        6.22        3.25      3.99 o 
  -2   3  18        0.44        2.01      4.28 o 
  -1   3  18       14.50       14.19      3.45 o 
   0   3  18        4.68        1.72      3.56 o 
   1   3  18        8.33        9.04      5.51 o 
   2   3  18       31.64       26.18      4.63 o 
   3   3  18       19.67       28.64     22.08 o 
  -4   4  18        5.24       20.31      4.33 o 
  -3   4  18       22.03       25.74      4.15 o 
  -2   4  18        0.92        4.29      4.10 o 
  -1   4  18        2.42        6.04      3.75 o 
   0   4  18        7.06       25.42      3.97 o 
   1   4  18        1.66        8.29      2.66 o 
   2   4  18        7.23        0.45      4.86 o 
  -3   5  18        5.30        4.63      4.20 o 
  -2   5  18        0.36        0.41      3.09 o 
  -1   5  18        0.20        0.31      3.60 o 
   0   5  18        1.45       -3.76      3.76 o 
   1   5  18        0.22        8.80      4.16 o 
  -4   1  19       16.01       15.80      3.42 o 
  -3   1  19        6.55        8.59      4.34 o 
  -2   1  19        9.70       17.35      4.54 o 
  -1   1  19       15.92       17.13      3.81 o 
   0   1  19        0.07        5.84      3.30 o 
   1   1  19        7.58       13.92      3.72 o 
   2   1  19       23.70       34.12     15.28 o 
  -4   2  19        0.21       -3.94      3.94 o 
  -3   2  19       10.52        9.56      3.71 o 
  -2   2  19       21.97       22.04      3.84 o 
  -1   2  19       24.31       29.85      4.71 o 
   0   2  19       18.56       12.54      3.92 o 
   1   2  19        2.14       -1.65      2.46 o 
   2   2  19       33.29       47.64      4.92 o 
  -3   3  19        5.99        4.36      3.50 o 
  -2   3  19       21.75       14.99      3.79 o 
  -1   3  19        0.52       -0.70      3.66 o 
   0   3  19        1.04        1.11      3.11 o 
   1   3  19        1.77        2.79      3.44 o 
  -2   4  19        7.01       15.24      3.74 o 
  -1   4  19        3.87        9.84      3.94 o 
  -2   0  20       84.77       80.28      4.97 o 
  -1   0  20       32.82       30.72      4.64 o 
   0   0  20       31.47       47.80      4.75 o 
  -2   1  20       23.86       40.21      4.93 o 
  -1   1  20        1.53        2.04      3.81 o 
                                                 
